# Supplementary material for: Review of Dibrachys Förster from China (Hymenoptera, Chalcidoidea, Pteromalidae)
Source: Zookeys. 2017 Feb 14;(656):123–49. doi: 10.3897/zookeys.656.11373 (PMC5345365; doi:10.3897/zookeys.656.11373)
Supplement: XML Treatment for Dibrachys [file zookeys.656.11373-treatment1.xml]

<!DOCTYPE tp:taxon-treatment
  PUBLIC "-//TaxonX//DTD Taxonomic Treatment Publishing DTD v0 20100105//EN" "tax-treatment-NSO.dtd">
<tp:taxon-treatment xmlns:tp="http://www.plazi.org/taxpub"><tp:treatment-meta><kwd-group><label>Taxon classification</label><kwd><named-content content-type="kingdom">Animalia</named-content></kwd><kwd><named-content content-type="order">Hymenoptera</named-content></kwd><kwd><named-content content-type="family">Pteromalidae</named-content></kwd></kwd-group><mixed-citation publication-type="journal"><person-group><name><surname>Jiao</surname><given-names>Tian-yang</given-names></name><name><surname>Yao</surname><given-names>Qin-ying</given-names></name><name><surname>Xiao</surname><given-names>Hui</given-names></name></person-group><article-title>Review of <italic><tp:taxon-name><tp:taxon-name-part taxon-name-part-type="genus">Dibrachys</tp:taxon-name-part></tp:taxon-name></italic> Förster from China (<tp:taxon-name><tp:taxon-name-part taxon-name-part-type="order">Hymenoptera</tp:taxon-name-part></tp:taxon-name>, <tp:taxon-name><tp:taxon-name-part taxon-name-part-type="superfamily">Chalcidoidea</tp:taxon-name-part></tp:taxon-name>, <tp:taxon-name><tp:taxon-name-part taxon-name-part-type="family">Pteromalidae</tp:taxon-name-part></tp:taxon-name>)</article-title><source>Zookeys</source><day>14</day><month>2</month><year>2017</year><volume>2017</volume><issue>656</issue><fpage>123</fpage><lpage>149</lpage><pub-id pub-id-type="doi">10.3897/zookeys.656.11373</pub-id></mixed-citation></tp:treatment-meta><tp:nomenclature><tp:taxon-name>
              <tp:taxon-name-part taxon-name-part-type="genus">Dibrachys</tp:taxon-name-part>
            </tp:taxon-name><tp:taxon-authority>Förster, 1856</tp:taxon-authority><tp:nomenclature-citation-list><tp:nomenclature-citation><tp:taxon-name>
                  <tp:taxon-name-part taxon-name-part-type="genus">Dibrachys</tp:taxon-name-part>
                </tp:taxon-name><comment>Förster, 1856: 65. Type-species: <tp:taxon-name><tp:taxon-name-part taxon-name-part-type="genus">Pteromalus</tp:taxon-name-part> <tp:taxon-name-part taxon-name-part-type="species">boucheanus</tp:taxon-name-part></tp:taxon-name> Ratzeburg, designated by <xref ref-type="bibr" rid="B39">Thomson 1878</xref>: 47 (= <tp:taxon-name><tp:taxon-name-part taxon-name-part-type="genus">Diplolepis</tp:taxon-name-part> <tp:taxon-name-part taxon-name-part-type="species">microgastri</tp:taxon-name-part></tp:taxon-name> Bouché, 1834: 168).</comment></tp:nomenclature-citation><tp:nomenclature-citation><tp:taxon-name>
                  <tp:taxon-name-part taxon-name-part-type="genus">Dibrachys</tp:taxon-name-part>
                </tp:taxon-name><comment>Förster: <xref ref-type="bibr" rid="B9">Dalla Torre 1898</xref>: 155; <xref ref-type="bibr" rid="B20">Graham 1969</xref>: 804–814; <xref ref-type="bibr" rid="B44">Wallace 1973</xref>: 175–176; <xref ref-type="bibr" rid="B6">Bouček 1993</xref>: 1259; <xref ref-type="bibr" rid="B46">Yang 1996</xref>: 196–201, 323–324.</comment></tp:nomenclature-citation><tp:nomenclature-citation><tp:taxon-name>
                  <tp:taxon-name-part taxon-name-part-type="genus">Coelopisthoidea</tp:taxon-name-part>
                </tp:taxon-name><comment>Gahan, 1913: 178–183. Type-species: <tp:taxon-name><tp:taxon-name-part taxon-name-part-type="genus">Coelopisthoidea</tp:taxon-name-part> <tp:taxon-name-part taxon-name-part-type="species">cladiae</tp:taxon-name-part></tp:taxon-name> Gahan, 1913: 178–183. Synonymized by <xref ref-type="bibr" rid="B19">Girault 1916b</xref>: 408; <xref ref-type="bibr" rid="B5">Bouček 1988</xref>: 434.</comment></tp:nomenclature-citation></tp:nomenclature-citation-list></tp:nomenclature><tp:treatment-sec sec-type="diagnosis" id="SECID0EKXAE"><title>Diagnosis.</title><p>Body dark green. Head in frontal view round; antennal insertion placed on lower ocular line and face not protuberant at antennal insertion; antennal formula 11263 (rarely 11353); lower margin of clypeus with two sinuate teeth; both mandibles with four teeth or right mandible with four teeth and left mandible with three teeth; head in dorsal view with occiput margined by blunt or sharp, transverse ridge. Mesosoma slightly convex; pronotal collar not margined or slightly carinate medially; notauli incomplete and inconspicuous; scutellum without frenal groove; propodeum with plica complete, median carina developed or not. Fore wing without marginal fringe or at least bare between postmarginal vein and wing apex; postmarginal vein short, only inconspicuously longer than stigmal vein. Hind tibia with one spur. Gaster ovate.</p><!--PageBreak--></tp:treatment-sec><tp:treatment-sec sec-type="distribution" id="SECID0EQXAE"><title>Distribution.</title><p>Widespread world-wide distribution, see <xref ref-type="bibr" rid="B29">Noyes (2016)</xref>. China: Heilongjiang, Jilin, Liaoning, Inner Mongolia, Beijing, Hebei, Shanxi, Shandong, Henan, Shaanxi, Ningxia, Gansu, Qinghai, Xinjiang, Jiangsu, Shanghai, Anhui, Zhejiang, Hubei, Jiangxi, Hunan, Guangxi, Sichuan, Guizhou, Yunnan and Tibet.</p></tp:treatment-sec><ref-list><ref id="B39"><mixed-citation xmlns:xlink="http://www.w3.org/1999/xlink" xlink:type="simple">
          <person-group><name name-style="western"><surname>Thomson</surname><given-names>CG</given-names></name></person-group> (<year>1878</year>) <source><tp:taxon-name><tp:taxon-name-part taxon-name-part-type="order">Hymenoptera</tp:taxon-name-part></tp:taxon-name> Scandinaviae 5. <tp:taxon-name><tp:taxon-name-part taxon-name-part-type="genus">Pteromalus</tp:taxon-name-part> (<tp:taxon-name-part taxon-name-part-type="subgenus">Svederus</tp:taxon-name-part>)</tp:taxon-name> continuation</source>, <size units="page">307 pp</size>.</mixed-citation></ref><ref id="B9"><mixed-citation xmlns:xlink="http://www.w3.org/1999/xlink" xlink:type="simple">
          <person-group><name name-style="western"><surname>Dalla Torre</surname><given-names>KW von</given-names></name></person-group> (<year>1898</year>) <source>Catalogus Hymenopterorum hucusque descriptorum systematicus et synonymicus. V. <tp:taxon-name><tp:taxon-name-part taxon-name-part-type="family">Chalcididae</tp:taxon-name-part></tp:taxon-name> et <tp:taxon-name><tp:taxon-name-part taxon-name-part-type="family">Proctotrupidae</tp:taxon-name-part></tp:taxon-name></source>. <publisher-loc>Lepzig</publisher-loc>, <size units="page">598 pp</size>.</mixed-citation></ref><ref id="B20"><mixed-citation xmlns:xlink="http://www.w3.org/1999/xlink" xlink:type="simple">
          <person-group><name name-style="western"><surname>Graham</surname><given-names>MWRdV</given-names></name></person-group> (<year>1969</year>) <article-title>The <tp:taxon-name><tp:taxon-name-part taxon-name-part-type="family">Pteromalidae</tp:taxon-name-part></tp:taxon-name> of north-western Europe (<tp:taxon-name><tp:taxon-name-part taxon-name-part-type="order">Hymenoptera</tp:taxon-name-part></tp:taxon-name>: <tp:taxon-name><tp:taxon-name-part taxon-name-part-type="superfamily">Chalcidoidea</tp:taxon-name-part></tp:taxon-name>).</article-title> <source>Bulletin of the British Museum (Natural History) (Entomology)</source>, <supplement>Supplement</supplement> <volume>16</volume>: <fpage>1</fpage>–<lpage>908</lpage>.</mixed-citation></ref><ref id="B44"><mixed-citation xmlns:xlink="http://www.w3.org/1999/xlink" xlink:type="simple">
          <person-group><name name-style="western"><surname>Wallace</surname><given-names>GE</given-names></name></person-group> (<year>1973</year>) <article-title>New <tp:taxon-name><tp:taxon-name-part taxon-name-part-type="family">Pteromalidae</tp:taxon-name-part></tp:taxon-name> of the <italic><tp:taxon-name><tp:taxon-name-part taxon-name-part-type="genus">Dibrachys</tp:taxon-name-part></tp:taxon-name></italic> group (<tp:taxon-name><tp:taxon-name-part taxon-name-part-type="order">Hymenoptera</tp:taxon-name-part></tp:taxon-name>: <tp:taxon-name><tp:taxon-name-part taxon-name-part-type="superfamily">Chalcidoidea</tp:taxon-name-part></tp:taxon-name>) with a key to genera.</article-title> <source>Annals of the Carnegie Museum</source> <volume>44</volume>(<issue>11</issue>): <fpage>171</fpage>–<lpage>181</lpage>.</mixed-citation></ref><ref id="B6"><mixed-citation xmlns:xlink="http://www.w3.org/1999/xlink" xlink:type="simple">
          <person-group><name name-style="western"><surname>Bouček</surname><given-names>Z</given-names></name></person-group> (<year>1993</year>) <article-title>New taxa of North American <tp:taxon-name><tp:taxon-name-part taxon-name-part-type="family">Pteromalidae</tp:taxon-name-part></tp:taxon-name> and <tp:taxon-name><tp:taxon-name-part taxon-name-part-type="family">Tetracampidae</tp:taxon-name-part></tp:taxon-name> (<tp:taxon-name><tp:taxon-name-part taxon-name-part-type="order">Hymenoptera</tp:taxon-name-part></tp:taxon-name>), with notes.</article-title> <source>Journal of Natural History</source> <volume>27</volume>: <fpage>1239</fpage>–<lpage>1313</lpage>. <ext-link xlink:type="simple" ext-link-type="doi" xlink:href="10.1080/00222939300770741">https://doi.org/10.1080/00222939300770741</ext-link></mixed-citation></ref><ref id="B46"><mixed-citation xmlns:xlink="http://www.w3.org/1999/xlink" xlink:type="simple">
          <person-group><name name-style="western"><surname>Yang</surname><given-names>ZQ</given-names></name></person-group> (<year>1996</year>) <source>Parasitic Wasps on Bark Beetles in China.</source> <publisher-name>Science Press</publisher-name>, <publisher-loc>Beijing</publisher-loc>, <size units="page">363 pp</size>.</mixed-citation></ref><ref id="B19"><mixed-citation xmlns:xlink="http://www.w3.org/1999/xlink" xlink:type="simple">
          <person-group><name name-style="western"><surname>Girault</surname><given-names>AA</given-names></name></person-group> (<year>1916b</year>) <article-title>The North American species of <italic><tp:taxon-name><tp:taxon-name-part taxon-name-part-type="genus">Dibrachys</tp:taxon-name-part></tp:taxon-name></italic> (in the North American sense–<italic><tp:taxon-name><tp:taxon-name-part taxon-name-part-type="genus">Coelopisthoidea</tp:taxon-name-part></tp:taxon-name></italic> Gahan) with a note on <italic><tp:taxon-name><tp:taxon-name-part taxon-name-part-type="genus">Uriella</tp:taxon-name-part></tp:taxon-name></italic> Ashmead.</article-title> <source>Canadian Entomologist</source> <volume>48</volume>: <fpage>408</fpage>–<lpage>409</lpage>. <ext-link xlink:type="simple" ext-link-type="doi" xlink:href="10.4039/Ent48408-12">https://doi.org/10.4039/Ent48408-12</ext-link></mixed-citation></ref><ref id="B5"><mixed-citation xmlns:xlink="http://www.w3.org/1999/xlink" xlink:type="simple">
          <person-group><name name-style="western"><surname>Bouček</surname><given-names>Z</given-names></name></person-group> (<year>1988</year>) <source>Australasian <tp:taxon-name><tp:taxon-name-part taxon-name-part-type="superfamily">Chalcidoidea</tp:taxon-name-part></tp:taxon-name> (<tp:taxon-name><tp:taxon-name-part taxon-name-part-type="order">Hymenoptera</tp:taxon-name-part></tp:taxon-name>): a biosystematic revision of genera of fourteen families, with a reclassification of species.</source> <publisher-name>CAB International</publisher-name>, <publisher-loc>Wallingford</publisher-loc>, <size units="page">832 pp</size>.</mixed-citation></ref><ref id="B29"><mixed-citation xmlns:xlink="http://www.w3.org/1999/xlink" xlink:type="simple">
          <person-group><name name-style="western"><surname>Noyes</surname><given-names>JS</given-names></name></person-group> (<year>2016</year>) <source>Universal <tp:taxon-name><tp:taxon-name-part taxon-name-part-type="superfamily">Chalcidoidea</tp:taxon-name-part></tp:taxon-name> Database</source>. World Wide Web electronic publication. <ext-link xlink:type="simple" ext-link-type="uri" xlink:href="http://www.nhm.ac.uk/chalcidoids">http://www.nhm.ac.uk/chalcidoids</ext-link> [<date-in-citation content-type="access-date">accessed 12 September 2016</date-in-citation>]</mixed-citation></ref></ref-list></tp:taxon-treatment>
