# Supplementary material for: Review of Dibrachys Förster from China (Hymenoptera, Chalcidoidea, Pteromalidae)
Source: Zookeys. 2017 Feb 14;(656):123–49. doi: 10.3897/zookeys.656.11373 (PMC5345365; doi:10.3897/zookeys.656.11373)
Supplement: XML Treatment for Dibrachys hians [file zookeys.656.11373-treatment3.xml]

<!DOCTYPE tp:taxon-treatment
  PUBLIC "-//TaxonX//DTD Taxonomic Treatment Publishing DTD v0 20100105//EN" "tax-treatment-NSO.dtd">
<tp:taxon-treatment xmlns:tp="http://www.plazi.org/taxpub"><tp:treatment-meta><kwd-group><label>Taxon classification</label><kwd><named-content content-type="kingdom">Animalia</named-content></kwd><kwd><named-content content-type="order">Hymenoptera</named-content></kwd><kwd><named-content content-type="family">Pteromalidae</named-content></kwd></kwd-group><mixed-citation publication-type="journal"><person-group><name><surname>Jiao</surname><given-names>Tian-yang</given-names></name><name><surname>Yao</surname><given-names>Qin-ying</given-names></name><name><surname>Xiao</surname><given-names>Hui</given-names></name></person-group><article-title>Review of <italic><tp:taxon-name><tp:taxon-name-part taxon-name-part-type="genus">Dibrachys</tp:taxon-name-part></tp:taxon-name></italic> Förster from China (<tp:taxon-name><tp:taxon-name-part taxon-name-part-type="order">Hymenoptera</tp:taxon-name-part></tp:taxon-name>, <tp:taxon-name><tp:taxon-name-part taxon-name-part-type="superfamily">Chalcidoidea</tp:taxon-name-part></tp:taxon-name>, <tp:taxon-name><tp:taxon-name-part taxon-name-part-type="family">Pteromalidae</tp:taxon-name-part></tp:taxon-name>)</article-title><source>Zookeys</source><day>14</day><month>2</month><year>2017</year><volume>2017</volume><issue>656</issue><fpage>123</fpage><lpage>149</lpage><pub-id pub-id-type="doi">10.3897/zookeys.656.11373</pub-id></mixed-citation></tp:treatment-meta><tp:nomenclature><tp:taxon-name>
              <tp:taxon-name-part taxon-name-part-type="genus">Dibrachys</tp:taxon-name-part>
              <tp:taxon-name-part taxon-name-part-type="species">hians</tp:taxon-name-part>
            </tp:taxon-name><tp:taxon-authority>Bouček, 1965, new record to China</tp:taxon-authority><xref ref-type="fig" rid="F1">Figs 1–4</xref><tp:nomenclature-citation-list><tp:nomenclature-citation><tp:taxon-name>
                  <tp:taxon-name-part taxon-name-part-type="genus">Dibrachys</tp:taxon-name-part> (<tp:taxon-name-part taxon-name-part-type="subgenus">Allodibrachys</tp:taxon-name-part>) <tp:taxon-name-part taxon-name-part-type="species">hians</tp:taxon-name-part></tp:taxon-name><comment>Bouček, 1965: 28.</comment></tp:nomenclature-citation></tp:nomenclature-citation-list></tp:nomenclature><tp:treatment-sec sec-type="diagnosis" id="SECID0E12AE"><title>Diagnosis.</title><p>Body length 1.6-2.0 mm (Figs <xref ref-type="fig" rid="F1">1</xref>, <xref ref-type="fig" rid="F1">2</xref>). Head in frontal view (Fig. <xref ref-type="fig" rid="F1">3</xref>) 1.32 × as wide as high; antennal scrobe shallow, extending upwards and not reaching anterior ocellus; antennal insertion placed on lower ocular line; clypeus with longitudinal striation; lower margin of clypeus not protruded, emarginate in middle, and without tooth; gena almost straight, lower angle of gena protruding beyond clypeal margin. Antenna (Fig. <xref ref-type="fig" rid="F1">4</xref>) with scape shorter than eye height (0.79×), not reaching anterior ocellus; length of pedicel and flagellum combined less than head width (0.67×); anelli transverse; each funicular segment subquarate; clava slightly clavate. Head in dorsal view with width 2× length; eye length 2× temple length; <abbrev xmlns:xlink="http://www.w3.org/1999/xlink" xlink:title="posterior ocellar distance" id="ABBRID0EQ3AE" xlink:type="simple">POL</abbrev> 2× <abbrev xmlns:xlink="http://www.w3.org/1999/xlink" xlink:title="ocellocular distance" id="ABBRID0EU3AE" xlink:type="simple">OOL</abbrev>. Mesosoma 1.37× as long as broad, mid lobe of mesoscutum with regular sculpture. Propodeum with complete median carina and incomplete plica. Fore wing with marginal vein 1.8× as long as postmarginal vein; postmarginal vein as long as stigmal vein. Gaster 1.25× as long as broad, slightly broader than thorax width.</p><fig id="F1" position="float" orientation="portrait"><label>Figures 1–9.</label><caption><p>
          <bold>1–4</bold> <italic><tp:taxon-name><tp:taxon-name-part taxon-name-part-type="genus">Dibrachys</tp:taxon-name-part> <tp:taxon-name-part taxon-name-part-type="species">hians</tp:taxon-name-part></tp:taxon-name></italic> Bouček, 1965. <bold>1</bold> Body in dorsal view <bold>2</bold> Body in lateral view <bold>3</bold> Head in frontal view <bold>4</bold> Head in lateral view <bold>5–9</bold> <italic><tp:taxon-name><tp:taxon-name-part taxon-name-part-type="genus">Dibrachys</tp:taxon-name-part> <tp:taxon-name-part taxon-name-part-type="species">kojimae</tp:taxon-name-part></tp:taxon-name></italic> (Ishii, 1916) <bold>5</bold> Body in dorsal view <bold>6</bold> Head in frontal view <bold>7</bold> Head in dorsal view <bold>8</bold> Propodeum <bold>9</bold> Body in lateral view.</p></caption><graphic xmlns:xlink="http://www.w3.org/1999/xlink" xlink:href="zookeys-656-123-g001.jpg" position="float" orientation="portrait" xlink:type="simple" id="oo_122520.jpg"/></fig></tp:treatment-sec><tp:treatment-sec sec-type="material" id="SECID0ER5AE"><title>Material examined.</title><p>China: 3♀, Heilongjiang: Yichun, 13.VII.1962, ex. <tp:taxon-name><tp:taxon-name-part taxon-name-part-type="family">Tachinidae</tp:taxon-name-part></tp:taxon-name> sp. on <italic><tp:taxon-name><tp:taxon-name-part taxon-name-part-type="genus">Ptycholomoides</tp:taxon-name-part> <tp:taxon-name-part taxon-name-part-type="species">aeriferanus</tp:taxon-name-part></tp:taxon-name></italic> Herrich-Schaffer, leg. Ding-Xi Liao; 1♂, 1♀, Heilongjiang: Dailing, 29.VI.1962, ex. <tp:taxon-name><tp:taxon-name-part taxon-name-part-type="family">Tachinidae</tp:taxon-name-part></tp:taxon-name> sp. on <italic><tp:taxon-name><tp:taxon-name-part taxon-name-part-type="genus">Ptycholomoides</tp:taxon-name-part> <tp:taxon-name-part taxon-name-part-type="species">aeriferanus</tp:taxon-name-part></tp:taxon-name></italic> Herrich-Schaffer; 1♀, Jilin: Dunhua, 25.VI.1990; 1♂, 2♀, Beijing: Yanqing, 19.VII.1982, ex. <tp:taxon-name><tp:taxon-name-part taxon-name-part-type="family">Curculionidae</tp:taxon-name-part></tp:taxon-name> sp. on elm, leg. Ding-Xi Liao.</p></tp:treatment-sec><tp:treatment-sec sec-type="host" id="SECID0ELAAG"><title>Hosts.</title><p>
              <xref ref-type="bibr" rid="B40">Trematerra (1988)</xref> reported <italic><tp:taxon-name><tp:taxon-name-part taxon-name-part-type="genus">Pyralis</tp:taxon-name-part> <tp:taxon-name-part taxon-name-part-type="species">farinalis</tp:taxon-name-part></tp:taxon-name></italic> L (<tp:taxon-name><tp:taxon-name-part taxon-name-part-type="order">Lepidoptera</tp:taxon-name-part></tp:taxon-name>: <tp:taxon-name><tp:taxon-name-part taxon-name-part-type="family">Pyralidae</tp:taxon-name-part></tp:taxon-name>). as a host and here we record <tp:taxon-name><tp:taxon-name-part taxon-name-part-type="family">Curculionidae</tp:taxon-name-part></tp:taxon-name> sp. on elm, <tp:taxon-name><tp:taxon-name-part taxon-name-part-type="family">Tachinidae</tp:taxon-name-part></tp:taxon-name> sp. on <italic><tp:taxon-name><tp:taxon-name-part taxon-name-part-type="genus">Ptycholomoides</tp:taxon-name-part> <tp:taxon-name-part taxon-name-part-type="species">aeriferanus</tp:taxon-name-part></tp:taxon-name></italic> Herrich-Schaffer (<tp:taxon-name><tp:taxon-name-part taxon-name-part-type="order">Lepidoptera</tp:taxon-name-part></tp:taxon-name>: <tp:taxon-name><tp:taxon-name-part taxon-name-part-type="family">Tortricidae</tp:taxon-name-part></tp:taxon-name>), and <tp:taxon-name><tp:taxon-name-part taxon-name-part-type="family">Tachinidae</tp:taxon-name-part></tp:taxon-name> sp. on <italic><tp:taxon-name><tp:taxon-name-part taxon-name-part-type="genus">Laspeyresia</tp:taxon-name-part> <tp:taxon-name-part taxon-name-part-type="species">grunertiana</tp:taxon-name-part></tp:taxon-name></italic> (Ratzeburg) (<tp:taxon-name><tp:taxon-name-part taxon-name-part-type="order">Lepidoptera</tp:taxon-name-part></tp:taxon-name>: <tp:taxon-name><tp:taxon-name-part taxon-name-part-type="superfamily">Noctuoidea</tp:taxon-name-part></tp:taxon-name>).</p></tp:treatment-sec><tp:treatment-sec sec-type="distribution" id="SECID0EDDAG"><title>Distribution.</title><p>China (Heilongjiang, Jilin, Beijing); Palearctic and Nearctic regions.</p></tp:treatment-sec><ref-list><ref id="B40"><mixed-citation xmlns:xlink="http://www.w3.org/1999/xlink" xlink:type="simple">
          <person-group><name name-style="western"><surname>Trematerra</surname><given-names>P</given-names></name></person-group> (<year>1988</year>) <article-title>Arthropod antagonists of <tp:taxon-name><tp:taxon-name-part taxon-name-part-type="genus">Pyralis</tp:taxon-name-part> <tp:taxon-name-part taxon-name-part-type="species">farinalis</tp:taxon-name-part></tp:taxon-name> (L.) (Lep., <tp:taxon-name><tp:taxon-name-part taxon-name-part-type="family">Pyralidae</tp:taxon-name-part></tp:taxon-name>) and visitors of its larva shelters.</article-title> <source>Journal of Applied Entomology</source> <volume>105</volume>: <fpage>525</fpage>–<lpage>528</lpage>. <ext-link xlink:type="simple" ext-link-type="doi" xlink:href="10.1111/j.1439-0418.1988.tb00220.x">https://doi.org/10.1111/j.1439-0418.1988.tb00220.x</ext-link></mixed-citation></ref></ref-list></tp:taxon-treatment>
