# Supplementary material for: Review of Dibrachys Förster from China (Hymenoptera, Chalcidoidea, Pteromalidae)
Source: Zookeys. 2017 Feb 14;(656):123–49. doi: 10.3897/zookeys.656.11373 (PMC5345365; doi:10.3897/zookeys.656.11373)
Supplement: XML Treatment for Dibrachys kojimae [file zookeys.656.11373-treatment4.xml]

<!DOCTYPE tp:taxon-treatment
  PUBLIC "-//TaxonX//DTD Taxonomic Treatment Publishing DTD v0 20100105//EN" "tax-treatment-NSO.dtd">
<tp:taxon-treatment xmlns:tp="http://www.plazi.org/taxpub"><tp:treatment-meta><kwd-group><label>Taxon classification</label><kwd><named-content content-type="kingdom">Animalia</named-content></kwd><kwd><named-content content-type="order">Hymenoptera</named-content></kwd><kwd><named-content content-type="family">Pteromalidae</named-content></kwd></kwd-group><mixed-citation publication-type="journal"><person-group><name><surname>Jiao</surname><given-names>Tian-yang</given-names></name><name><surname>Yao</surname><given-names>Qin-ying</given-names></name><name><surname>Xiao</surname><given-names>Hui</given-names></name></person-group><article-title>Review of <italic><tp:taxon-name><tp:taxon-name-part taxon-name-part-type="genus">Dibrachys</tp:taxon-name-part></tp:taxon-name></italic> Förster from China (<tp:taxon-name><tp:taxon-name-part taxon-name-part-type="order">Hymenoptera</tp:taxon-name-part></tp:taxon-name>, <tp:taxon-name><tp:taxon-name-part taxon-name-part-type="superfamily">Chalcidoidea</tp:taxon-name-part></tp:taxon-name>, <tp:taxon-name><tp:taxon-name-part taxon-name-part-type="family">Pteromalidae</tp:taxon-name-part></tp:taxon-name>)</article-title><source>Zookeys</source><day>14</day><month>2</month><year>2017</year><volume>2017</volume><issue>656</issue><fpage>123</fpage><lpage>149</lpage><pub-id pub-id-type="doi">10.3897/zookeys.656.11373</pub-id></mixed-citation></tp:treatment-meta><tp:nomenclature><tp:taxon-name>
              <tp:taxon-name-part taxon-name-part-type="genus">Dibrachys</tp:taxon-name-part>
              <tp:taxon-name-part taxon-name-part-type="species">kojimae</tp:taxon-name-part>
            </tp:taxon-name><tp:taxon-authority>(Ishii, 1938)</tp:taxon-authority><xref ref-type="fig" rid="F1">Figs 5–9</xref><!--PageBreak--><!--PageBreak--><tp:nomenclature-citation-list><tp:nomenclature-citation><tp:taxon-name>
                  <tp:taxon-name-part taxon-name-part-type="genus">Euterus</tp:taxon-name-part> <tp:taxon-name-part taxon-name-part-type="species">kojimae</tp:taxon-name-part></tp:taxon-name><comment>Ishii, 1938: 100.</comment></tp:nomenclature-citation><tp:nomenclature-citation><tp:taxon-name>
                  <tp:taxon-name-part taxon-name-part-type="genus">Dibrachys</tp:taxon-name-part> <tp:taxon-name-part taxon-name-part-type="species">kojimae</tp:taxon-name-part></tp:taxon-name><comment>(Ishii): <xref ref-type="bibr" rid="B24">Kamijo 1982</xref>: 74.</comment></tp:nomenclature-citation></tp:nomenclature-citation-list></tp:nomenclature><tp:treatment-sec sec-type="diagnosis" id="SECID0EQFAG"><title>Diagnosis.</title><p>Body length 2.5–3.2 mm (Figs <xref ref-type="fig" rid="F1">5</xref>, <xref ref-type="fig" rid="F1">9</xref>). Head in frontal view (Fig. <xref ref-type="fig" rid="F1">6</xref>) 1.31× as wide as high; sculpture on lateral area of antennal scrobe distinctly larger than on vertex and face; lower margin of clypeus not protruded, slightly emarginate in median; gena evenly curved, lower angle of gena not exceeding clypeal margin. Antenna with scape shorter than eye height (0.81×); length of pedicel and flagellum combined less than head width (0.94×); anelli transverse and second anellus longer than first anellus; Fu<sub>1</sub>-Fu<sub>3</sub> slightly long than wide, Fu<sub>4</sub>-Fu<sub>6</sub> subquadrate. Head in dorsal view (Fig. <xref ref-type="fig" rid="F1">7</xref>) 2× as wide as long; eye length 1.67× temple length, <abbrev xmlns:xlink="http://www.w3.org/1999/xlink" xlink:title="posterior ocellar distance" id="ABBRID0EOGAG" xlink:type="simple">POL</abbrev> 1.33× <abbrev xmlns:xlink="http://www.w3.org/1999/xlink" xlink:title="ocellocular distance" id="ABBRID0ESGAG" xlink:type="simple">OOL</abbrev>. Mesosoma 1.32× as long as broad; with regular sculpture. Propodeum (Fig. <xref ref-type="fig" rid="F1">8</xref>) with incomplete median carina and complete plica. Fore wing with submarginal vein 2.3× as long as marginal vein; marginal vein 1.6× as long as postmarginal vein, 1.8× as long as stigma vein; stigmal vein slightly shorter than postmarginal vein (0.9×). Gaster 1.2× as long as broad, slightly broader than thorax width.</p></tp:treatment-sec><tp:treatment-sec sec-type="material" id="SECID0E1GAG"><title>Material examined.</title><p>China: 2♂, 16♀, Beijing: Miyun Reservoir, 10-20.VII.1983, ex. pupae of <italic><tp:taxon-name><tp:taxon-name-part taxon-name-part-type="genus">Dendrolimus</tp:taxon-name-part> <tp:taxon-name-part taxon-name-part-type="species">tabulaeformis</tp:taxon-name-part></tp:taxon-name></italic> Tsai <italic>et</italic> Liu, leg. Ju-Wen Wu; 7♀, Henan: Fangchen, Dalai, VIII. 1983, ex. pupae of <italic><tp:taxon-name><tp:taxon-name-part taxon-name-part-type="genus">Dendrolimus</tp:taxon-name-part> <tp:taxon-name-part taxon-name-part-type="species">tabulaeformis</tp:taxon-name-part></tp:taxon-name></italic> Tsai <italic>et</italic> Liu, leg. De-Long Shui; 1♂, 11♀, Anhui: Dongzhi, 1983, ex. pupae of <italic><tp:taxon-name><tp:taxon-name-part taxon-name-part-type="genus">Dendrolimus</tp:taxon-name-part></tp:taxon-name></italic>, leg. Ding-Xi Liao; 2♂, 3♀, Anhui: Dongzhi, 7.V.1983, ex. <italic><tp:taxon-name><tp:taxon-name-part taxon-name-part-type="genus">Dendrolimus</tp:taxon-name-part> <tp:taxon-name-part taxon-name-part-type="species">punctatus</tp:taxon-name-part></tp:taxon-name></italic> Walker, leg. Ding-Xi Liao; 3♀, Anhui: Qianshan, Tianzhu Mountain, 4.IX.1976, ex. pupae of <italic><tp:taxon-name><tp:taxon-name-part taxon-name-part-type="genus">Dendrolimus</tp:taxon-name-part></tp:taxon-name></italic>, leg. Tao-Qian Hou; 1♀, Hubei: Wuhan, 25.VI.1980, ex. <italic><tp:taxon-name><tp:taxon-name-part taxon-name-part-type="genus">Dendrolimus</tp:taxon-name-part> <tp:taxon-name-part taxon-name-part-type="species">punctatus</tp:taxon-name-part></tp:taxon-name></italic> (Walker), leg. Tao-Qian Hou; 4♀, Hunan, 25.X.1979, ex. pupae of <italic><tp:taxon-name><tp:taxon-name-part taxon-name-part-type="genus">Pieris</tp:taxon-name-part> <tp:taxon-name-part taxon-name-part-type="species">brassicae</tp:taxon-name-part></tp:taxon-name></italic> L., leg. Ding-Xi Liao; 1♂, 7♀, Hunan: Chengbu, 16. VIII.1986, ex. pupae of <italic><tp:taxon-name><tp:taxon-name-part taxon-name-part-type="genus">Dendrolimus</tp:taxon-name-part> <tp:taxon-name-part taxon-name-part-type="species">kikuchii</tp:taxon-name-part></tp:taxon-name></italic> Matsumura, leg. Zheng-Mao Li; 10♂, 15♀, Hunan: Daoxian, 29.XII.1979, ex. eggs of <italic><tp:taxon-name><tp:taxon-name-part taxon-name-part-type="genus">Lebeda</tp:taxon-name-part> <tp:taxon-name-part taxon-name-part-type="species">nobilis</tp:taxon-name-part></tp:taxon-name></italic> Walker, leg. Ding-Xi Liao; 1♂, 5♀, Hunan: Daoxian, 12.XI.1973, ex. eggs of <italic><tp:taxon-name><tp:taxon-name-part taxon-name-part-type="genus">Lebeda</tp:taxon-name-part> <tp:taxon-name-part taxon-name-part-type="species">nobilis</tp:taxon-name-part></tp:taxon-name></italic> Walker, leg. Xin-Wang Tong; 2♀, Guangxi: Nanning, VI.1975, ex. Eggs of <italic><tp:taxon-name><tp:taxon-name-part taxon-name-part-type="genus">Dendrolimus</tp:taxon-name-part></tp:taxon-name></italic>, leg. Lin Wei; 2♀, Guizhou: Anshun, 25.X.1980, ex. pupae of <italic><tp:taxon-name><tp:taxon-name-part taxon-name-part-type="genus">Dendrolimus</tp:taxon-name-part> <tp:taxon-name-part taxon-name-part-type="species">houi</tp:taxon-name-part></tp:taxon-name></italic> Lajonquiere, leg. Jin-Rong Zhou; 6♀, Yunnan: Baoshan, 21.v.1975, ex. <italic><tp:taxon-name><tp:taxon-name-part taxon-name-part-type="genus">Dendrolimus</tp:taxon-name-part></tp:taxon-name></italic>, leg. Ding-xi Liao; 1♀, Tibet: Mêdog, 1100m, 26.I.1983, leg. Yin-Heng Han.</p><!--PageBreak--></tp:treatment-sec><tp:treatment-sec sec-type="host" id="SECID0ESLAG"><title>Hosts.</title><p>
              <xref ref-type="bibr" rid="B24">Kamijo (1982)</xref> reported <italic><tp:taxon-name><tp:taxon-name-part taxon-name-part-type="genus">Dendrolimus</tp:taxon-name-part> <tp:taxon-name-part taxon-name-part-type="species">spectabilis</tp:taxon-name-part></tp:taxon-name></italic> Butler (<tp:taxon-name><tp:taxon-name-part taxon-name-part-type="order">Lepidoptera</tp:taxon-name-part></tp:taxon-name>: <tp:taxon-name><tp:taxon-name-part taxon-name-part-type="family">Lasiocampidae</tp:taxon-name-part></tp:taxon-name>) as a host and here we report <italic><tp:taxon-name><tp:taxon-name-part taxon-name-part-type="genus">Dendrolimus</tp:taxon-name-part> <tp:taxon-name-part taxon-name-part-type="species">tabulaeformis</tp:taxon-name-part></tp:taxon-name></italic> Tsai <italic>et</italic> Liu, pupae/eggs of <italic><tp:taxon-name><tp:taxon-name-part taxon-name-part-type="genus">Dendrolimus</tp:taxon-name-part></tp:taxon-name></italic>, <italic><tp:taxon-name><tp:taxon-name-part taxon-name-part-type="genus">Dendrolimus</tp:taxon-name-part> <tp:taxon-name-part taxon-name-part-type="species">punctatus</tp:taxon-name-part></tp:taxon-name></italic> (Walker), <italic><tp:taxon-name><tp:taxon-name-part taxon-name-part-type="genus">Dendrolimus</tp:taxon-name-part> <tp:taxon-name-part taxon-name-part-type="species">kikuchii</tp:taxon-name-part></tp:taxon-name></italic> Matsumura, <italic><tp:taxon-name><tp:taxon-name-part taxon-name-part-type="genus">Dendrolimus</tp:taxon-name-part> <tp:taxon-name-part taxon-name-part-type="species">houi</tp:taxon-name-part></tp:taxon-name></italic> Lajonquiere, <italic><tp:taxon-name><tp:taxon-name-part taxon-name-part-type="genus">Lebeda</tp:taxon-name-part> <tp:taxon-name-part taxon-name-part-type="species">nobilis</tp:taxon-name-part></tp:taxon-name></italic> Walker (<tp:taxon-name><tp:taxon-name-part taxon-name-part-type="order">Lepidoptera</tp:taxon-name-part></tp:taxon-name>: <tp:taxon-name><tp:taxon-name-part taxon-name-part-type="family">Lasiocampidae</tp:taxon-name-part></tp:taxon-name>) and <italic><tp:taxon-name><tp:taxon-name-part taxon-name-part-type="genus">Pieris</tp:taxon-name-part> <tp:taxon-name-part taxon-name-part-type="species">brassicae</tp:taxon-name-part></tp:taxon-name></italic> L. (<tp:taxon-name><tp:taxon-name-part taxon-name-part-type="order">Lepidoptera</tp:taxon-name-part></tp:taxon-name>: <tp:taxon-name><tp:taxon-name-part taxon-name-part-type="family">Pieridae</tp:taxon-name-part></tp:taxon-name>).</p></tp:treatment-sec><tp:treatment-sec sec-type="distribution" id="SECID0EQPAG"><title>Distribution.</title><p>China (Beijing, Anhui, Jiangxi, Henan, Hunan, Guangxi, Guizhou, Yunnan, Tibet); Japan.</p></tp:treatment-sec><tp:treatment-sec><!--Section generated to contain objects referenced in tp:taxon-treatment.--><fig id="F1" position="float" orientation="portrait"><label>Figures 1–9.</label><caption><p>
          <bold>1–4</bold> <italic><tp:taxon-name><tp:taxon-name-part taxon-name-part-type="genus">Dibrachys</tp:taxon-name-part> <tp:taxon-name-part taxon-name-part-type="species">hians</tp:taxon-name-part></tp:taxon-name></italic> Bouček, 1965. <bold>1</bold> Body in dorsal view <bold>2</bold> Body in lateral view <bold>3</bold> Head in frontal view <bold>4</bold> Head in lateral view <bold>5–9</bold> <italic><tp:taxon-name><tp:taxon-name-part taxon-name-part-type="genus">Dibrachys</tp:taxon-name-part> <tp:taxon-name-part taxon-name-part-type="species">kojimae</tp:taxon-name-part></tp:taxon-name></italic> (Ishii, 1916) <bold>5</bold> Body in dorsal view <bold>6</bold> Head in frontal view <bold>7</bold> Head in dorsal view <bold>8</bold> Propodeum <bold>9</bold> Body in lateral view.</p></caption><graphic xmlns:xlink="http://www.w3.org/1999/xlink" xlink:href="zookeys-656-123-g001.jpg" position="float" orientation="portrait" xlink:type="simple" id="oo_122520.jpg"/></fig></tp:treatment-sec><ref-list><ref id="B24"><mixed-citation xmlns:xlink="http://www.w3.org/1999/xlink" xlink:type="simple">
          <person-group><name name-style="western"><surname>Kamijo</surname><given-names>K</given-names></name></person-group> (<year>1982</year>) <article-title>Some pteromalids associate with forest pests in Japan, with descriptions of two new species.</article-title> <source>Kontyû</source> <volume>50</volume>: <fpage>67</fpage>–<lpage>75</lpage>.</mixed-citation></ref></ref-list></tp:taxon-treatment>
