# Supplementary material for: Review of Dibrachys Förster from China (Hymenoptera, Chalcidoidea, Pteromalidae)
Source: Zookeys. 2017 Feb 14;(656):123–49. doi: 10.3897/zookeys.656.11373 (PMC5345365; doi:10.3897/zookeys.656.11373)
Supplement: XML Treatment for Dibrachys koraiensis [file zookeys.656.11373-treatment5.xml]

<!DOCTYPE tp:taxon-treatment
  PUBLIC "-//TaxonX//DTD Taxonomic Treatment Publishing DTD v0 20100105//EN" "tax-treatment-NSO.dtd">
<tp:taxon-treatment xmlns:tp="http://www.plazi.org/taxpub"><tp:treatment-meta><kwd-group><label>Taxon classification</label><kwd><named-content content-type="kingdom">Animalia</named-content></kwd><kwd><named-content content-type="order">Hymenoptera</named-content></kwd><kwd><named-content content-type="family">Pteromalidae</named-content></kwd></kwd-group><mixed-citation publication-type="journal"><person-group><name><surname>Jiao</surname><given-names>Tian-yang</given-names></name><name><surname>Yao</surname><given-names>Qin-ying</given-names></name><name><surname>Xiao</surname><given-names>Hui</given-names></name></person-group><article-title>Review of <italic><tp:taxon-name><tp:taxon-name-part taxon-name-part-type="genus">Dibrachys</tp:taxon-name-part></tp:taxon-name></italic> Förster from China (<tp:taxon-name><tp:taxon-name-part taxon-name-part-type="order">Hymenoptera</tp:taxon-name-part></tp:taxon-name>, <tp:taxon-name><tp:taxon-name-part taxon-name-part-type="superfamily">Chalcidoidea</tp:taxon-name-part></tp:taxon-name>, <tp:taxon-name><tp:taxon-name-part taxon-name-part-type="family">Pteromalidae</tp:taxon-name-part></tp:taxon-name>)</article-title><source>Zookeys</source><day>14</day><month>2</month><year>2017</year><volume>2017</volume><issue>656</issue><fpage>123</fpage><lpage>149</lpage><pub-id pub-id-type="doi">10.3897/zookeys.656.11373</pub-id></mixed-citation></tp:treatment-meta><tp:nomenclature><tp:taxon-name>
              <tp:taxon-name-part taxon-name-part-type="genus">Dibrachys</tp:taxon-name-part>
              <tp:taxon-name-part taxon-name-part-type="species">koraiensis</tp:taxon-name-part>
            </tp:taxon-name><tp:taxon-authority>Yang, 1996</tp:taxon-authority><tp:nomenclature-citation-list><tp:nomenclature-citation><tp:taxon-name>
                  <tp:taxon-name-part taxon-name-part-type="genus">Dibrachys</tp:taxon-name-part> <tp:taxon-name-part taxon-name-part-type="species">koraiensis</tp:taxon-name-part></tp:taxon-name><comment>Yang, 1996: 197–199, 323.</comment></tp:nomenclature-citation></tp:nomenclature-citation-list></tp:nomenclature><tp:treatment-sec sec-type="diagnosis" id="SECID0EFRAG"><title>Diagnosis.</title><p>Body length 2.5–2.7 mm; gaster long ovate. Head in frontal view 1.25× as wide as high; antennal scrobe extending upwards and reaching anterior ocellus; lower face slightly convex; antennal insertion placed on lower ocular line; clypeus with longitudinal striation and lower margin slightly protruded, emarginate, and with two blunt teeth; lower angle of gena not exceeding clypeal margin. Antennal scape slightly shorter than eye height (0.87×); length of pedicel and flagellum shorter than head width (0.8×); anelli transverse; Fu<sub>1</sub> and Fu<sub>2</sub> slightly longer than broad, Fu<sub>3</sub> and Fu<sub>4</sub> quadrate, Fu<sub>4</sub> and Fu<sub>6</sub> slightly transverse. Head in dorsal view 1.88× as wide as long; eye length 2× temple length; <abbrev xmlns:xlink="http://www.w3.org/1999/xlink" xlink:title="posterior ocellar distance" id="ABBRID0EXRAG" xlink:type="simple">POL</abbrev> 1.5× <abbrev xmlns:xlink="http://www.w3.org/1999/xlink" xlink:title="ocellocular distance" id="ABBRID0E2RAG" xlink:type="simple">OOL</abbrev>. Mesosoma 1.7× as long as broad, mid lobe of mesoscutum with relatively coarse sculpture. Propodeum with complete plica and indistinct median carina. Fore wing length 2.2× width; submarginal vein 2× as long as marginal vein; marginal vein 2.53× as long as postmarginal vein, 2.13× as long as stigma vein; stigmal vein slightly longer than postmarginal vein (1.15×). Gaster 1.5× as long as broad, distinctly broader than thorax width (1.21×).</p></tp:treatment-sec><tp:treatment-sec sec-type="material" id="SECID0E6RAG"><title>Material examined.</title><p>China: 1♀, Heilongjiang: Yichun, 3.VII.1972, leg. Ding-xi Liao; 1♀, Heilongjiang: Hailin, VI.1975, leg. Gui-you Zhang.</p></tp:treatment-sec><tp:treatment-sec sec-type="host" id="SECID0EMSAG"><title>Hosts.</title><p>
              <xref ref-type="bibr" rid="B46">Yang (1996)</xref> reported this species as reared from the pupae of some chalcid collected from tunnels in <italic><tp:taxon-name><tp:taxon-name-part taxon-name-part-type="genus">Picea</tp:taxon-name-part> <tp:taxon-name-part taxon-name-part-type="species">koraiensis</tp:taxon-name-part></tp:taxon-name></italic> Nakai (<tp:taxon-name><tp:taxon-name-part taxon-name-part-type="order">Pinales</tp:taxon-name-part></tp:taxon-name>: <tp:taxon-name><tp:taxon-name-part taxon-name-part-type="family">Pinaceae</tp:taxon-name-part></tp:taxon-name>) built by the wood pest <italic><tp:taxon-name><tp:taxon-name-part taxon-name-part-type="genus">Orthotomicus</tp:taxon-name-part> <tp:taxon-name-part taxon-name-part-type="species">golovjankoi</tp:taxon-name-part></tp:taxon-name></italic> Pjatnitzky (<tp:taxon-name><tp:taxon-name-part taxon-name-part-type="order">Coleoptera</tp:taxon-name-part></tp:taxon-name>: <tp:taxon-name><tp:taxon-name-part taxon-name-part-type="family">Curculionidae</tp:taxon-name-part></tp:taxon-name>), the possible host.</p></tp:treatment-sec><tp:treatment-sec sec-type="distribution" id="SECID0EAUAG"><title>Distribution.</title><p>China (Heilongjiang).</p></tp:treatment-sec><ref-list><ref id="B46"><mixed-citation xmlns:xlink="http://www.w3.org/1999/xlink" xlink:type="simple">
          <person-group><name name-style="western"><surname>Yang</surname><given-names>ZQ</given-names></name></person-group> (<year>1996</year>) <source>Parasitic Wasps on Bark Beetles in China.</source> <publisher-name>Science Press</publisher-name>, <publisher-loc>Beijing</publisher-loc>, <size units="page">363 pp</size>.</mixed-citation></ref></ref-list></tp:taxon-treatment>
