# Supplementary material for: Review of Dibrachys Förster from China (Hymenoptera, Chalcidoidea, Pteromalidae)
Source: Zookeys. 2017 Feb 14;(656):123–49. doi: 10.3897/zookeys.656.11373 (PMC5345365; doi:10.3897/zookeys.656.11373)
Supplement: XML Treatment for Dibrachys kunmingica [file zookeys.656.11373-treatment6.xml]

<!DOCTYPE tp:taxon-treatment
  PUBLIC "-//TaxonX//DTD Taxonomic Treatment Publishing DTD v0 20100105//EN" "tax-treatment-NSO.dtd">
<tp:taxon-treatment xmlns:tp="http://www.plazi.org/taxpub"><tp:treatment-meta><kwd-group><label>Taxon classification</label><kwd><named-content content-type="kingdom">Animalia</named-content></kwd><kwd><named-content content-type="order">Hymenoptera</named-content></kwd><kwd><named-content content-type="family">Pteromalidae</named-content></kwd></kwd-group><mixed-citation publication-type="journal"><person-group><name><surname>Jiao</surname><given-names>Tian-yang</given-names></name><name><surname>Yao</surname><given-names>Qin-ying</given-names></name><name><surname>Xiao</surname><given-names>Hui</given-names></name></person-group><article-title>Review of <italic><tp:taxon-name><tp:taxon-name-part taxon-name-part-type="genus">Dibrachys</tp:taxon-name-part></tp:taxon-name></italic> Förster from China (<tp:taxon-name><tp:taxon-name-part taxon-name-part-type="order">Hymenoptera</tp:taxon-name-part></tp:taxon-name>, <tp:taxon-name><tp:taxon-name-part taxon-name-part-type="superfamily">Chalcidoidea</tp:taxon-name-part></tp:taxon-name>, <tp:taxon-name><tp:taxon-name-part taxon-name-part-type="family">Pteromalidae</tp:taxon-name-part></tp:taxon-name>)</article-title><source>Zookeys</source><day>14</day><month>2</month><year>2017</year><volume>2017</volume><issue>656</issue><fpage>123</fpage><lpage>149</lpage><pub-id pub-id-type="doi">10.3897/zookeys.656.11373</pub-id></mixed-citation></tp:treatment-meta><tp:nomenclature><tp:taxon-name>
              <tp:taxon-name-part taxon-name-part-type="genus">Dibrachys</tp:taxon-name-part>
              <tp:taxon-name-part taxon-name-part-type="species">kunmingica</tp:taxon-name-part>
              <object-id xmlns:xlink="http://www.w3.org/1999/xlink" content-type="zoobank" xlink:type="simple">http://zoobank.org/DC6570D7-7010-4813-89D4-570403E3A730</object-id>
            </tp:taxon-name><tp:taxon-authority>Jiao &amp; Xiao</tp:taxon-authority><tp:taxon-status xmlns:xlink="http://www.w3.org/1999/xlink" xlink:type="simple">sp. n.</tp:taxon-status><xref ref-type="fig" rid="F2">Figs 10–14</xref></tp:nomenclature><tp:treatment-sec sec-type="diagnosis" id="SECID0ESVAG"><title>Diagnosis.</title><p>The species belongs to <tp:taxon-name><tp:taxon-name-part taxon-name-part-type="infraspecific-rank">subgenus</tp:taxon-name-part> <tp:taxon-name-part taxon-name-part-type="subgenus">Allodibrachys</tp:taxon-name-part></tp:taxon-name>, and similar to <italic><tp:taxon-name><tp:taxon-name-part taxon-name-part-type="genus">Dibrachys</tp:taxon-name-part> <tp:taxon-name-part taxon-name-part-type="species">yunnanensis</tp:taxon-name-part></tp:taxon-name></italic> Yang has the lower angle of the gena not exceeding the clypeal margin, and the stigmal vein slightly shorter than the postmarginal vein. The main differences are: marginal vein 2× as long as stigmal vein; propodeum with plica indistinct, only conspicuous basally; median carina absent.</p></tp:treatment-sec><tp:treatment-sec sec-type="description" id="SECID0EMWAG"><title>Description.</title><p>Holotype. <italic>Female</italic>. Body (Figs <xref ref-type="fig" rid="F2">10</xref>, <xref ref-type="fig" rid="F2">11</xref>) length 2.5 mm. Head and mesosoma dark green, with metallic reflection; gaster brown with metallic reflection basally. Antenna brown except pedicel and scape yellowish brown; legs light brown except coxae brown; fore wing hyaline, slightly infumate, wing venation yellowish-brown.</p><fig id="F2" position="float" orientation="portrait"><label>Figures 10–18.</label><caption><p>
          <bold>10–14</bold> <italic><tp:taxon-name><tp:taxon-name-part taxon-name-part-type="genus">Dibrachys</tp:taxon-name-part> <tp:taxon-name-part taxon-name-part-type="species">kunmingica</tp:taxon-name-part></tp:taxon-name></italic> sp. n., female holotype <bold>10</bold> Body in dorsal view <bold>11</bold> Body in lateral view <bold>12</bold> Head in frontal view <bold>13</bold> Head in dorsal view <bold>14</bold> Fore wing <bold>15–18</bold> <italic><tp:taxon-name><tp:taxon-name-part taxon-name-part-type="genus">Dibrachys</tp:taxon-name-part> <tp:taxon-name-part taxon-name-part-type="species">braconidis</tp:taxon-name-part></tp:taxon-name></italic> (Ferrière et Faure, 1925). <bold>15</bold> Body in dorsal view <bold>16</bold> Body in lateral view <bold>17</bold> Head in frontal view <bold>18</bold> Head in lateral view.</p></caption><graphic xmlns:xlink="http://www.w3.org/1999/xlink" xlink:href="zookeys-656-123-g002.jpg" position="float" orientation="portrait" xlink:type="simple" id="oo_122521.jpg"/></fig><p>Head in frontal view (Fig. <xref ref-type="fig" rid="F2">12</xref>), width 1.29× height; frons with irregular reticulation, lower face curved ventrally; eye height 0.68× head height, inner margin of eyes slightly converging upwards, separated by 1.24× their height; antennal scrope deep, not reaching anterior ocellus; reticulation in antennal scrobe smaller than that on parascrobe. Antennal insertion slightly above lower ocular line, distance from upper margin of antennal torulus to lower margin of anterior ocellus 2× distance from lower margin of antennal torulus to clypeal margin; clypeus with dense longitudinal striation; clypeal margin slightly protruded, emarginate in the middle and with two blunt teeth, median margin concave, as a small, smooth, triangular depression; gena plump, oral fossa 0.48× as wide as head. Head in lateral view with malar sulcus inconspicuous, eye height 2.2× malar space. Antennal scape length 0.83× eye height, not reaching anterior ocellus; pedicel in lateral view 2.5× as long as broad; both anelli transverse. Head in dorsal view (Fig. <xref ref-type="fig" rid="F2">13</xref>), head 2× as wide as long; vertex convex, with regular reticulation denser than that on frons, posterior part sharply sloped down; eye length 2× temple length; <abbrev xmlns:xlink="http://www.w3.org/1999/xlink" xlink:title="posterior ocellar distance" id="ABBRID0E6YAG" xlink:type="simple">POL</abbrev> 1.6× <abbrev xmlns:xlink="http://www.w3.org/1999/xlink" xlink:title="ocellocular distance" id="ABBRID0EDZAG" xlink:type="simple">OOL</abbrev>.</p><p>Head 1.19× as broad as thorax. Mesosoma 1.37× as long as broad. Propodeum with short collar, collar subhorizontal and not margined, posterior margin smooth. Mesoscutum 2× as broad as long, reticulation on posterior area bigger than that on anterior area. Scutellum slightly convex medially, width 1.22× length, frenal line absent; reticulation shallower than that on mesoscutum posteriorly. Median length of propodeum half that of scutellum; median area flat, with deep, fine, dense reticulation; median carina absent; plica incomplete, visible anteriorly; plicae separated by 1.68× median length of propodeum; short nucha hemispheric and smooth; spiracles elongate, 2× as long as broad, separated from hind margin of metanotum by width of spiracle. Fore wing (Fig. <xref ref-type="fig" rid="F2">14</xref>) 2.36× as long as broad; without fringe from postmarginal vein to distal margin; hind wing with marginal fringe; basal vein and basal cell bare, speculum only extending to base of marginal vein; upper surface of costal cell bare, lower surface with one compact row of setae and distal 1/3 with one row of short setae and some scattered setae; submarginal vein 2× as long as marginal vein; marginal vein 1.91× as long as postmarginal vein, 2× as long as stigma vein; stigmal vein slightly shorter than postmarginal vein (0.96×); stigmal vein curved.</p><p>Petiole quadrate, as long as broad. Gaster (Fig. <xref ref-type="fig" rid="F2">10</xref>) ovate, 1.2× as long as broad, width 1.06× thorax width, length 0.94× mesosoma length; Gt<sub>1</sub> covering 0.42× length of gaster, posterior margin of Gt<sub>1</sub> cambered, without distinct fovea in the middle; following tergites with posterior margin straight; tergites coriaceous.</p></tp:treatment-sec><tp:treatment-sec sec-type="material" id="SECID0EXZAG"><title>Material examined.</title><p>Holotype. ♀, China: Yunnan: Kunming, <named-content xmlns:xlink="http://www.w3.org/1999/xlink" content-type="dwc:verbatimCoordinates" xlink:type="simple"><named-content content-type="geo-json" specific-use="{&#34;type&#34;:&#34;Point&#34;,&#34;coordinates&#34;:[102.420000,25.940000]}" id="NCID0EA1AG" xlink:type="simple">25.94°N, 102.42°E</named-content></named-content>, IV.1954, leg. Ding-Xi Liao. Paratype. 1♀, same data as holotype.</p><!--PageBreak--></tp:treatment-sec><tp:treatment-sec sec-type="etymology" id="SECID0EG1AG"><title>Etymology.</title><p>Named after the location of the type material.</p></tp:treatment-sec><tp:treatment-sec sec-type="host" id="SECID0EL1AG"><title>Hosts.</title><p>Unknown.</p></tp:treatment-sec><tp:treatment-sec sec-type="distribution" id="SECID0EQ1AG"><title>Distribution.</title><p>China (Yunnan).</p><!--PageBreak--></tp:treatment-sec></tp:taxon-treatment>
