# Supplementary material for: Review of Dibrachys Förster from China (Hymenoptera, Chalcidoidea, Pteromalidae)
Source: Zookeys. 2017 Feb 14;(656):123–49. doi: 10.3897/zookeys.656.11373 (PMC5345365; doi:10.3897/zookeys.656.11373)
Supplement: XML Treatment for Dibrachys yunnanensis [file zookeys.656.11373-treatment7.xml]

<!DOCTYPE tp:taxon-treatment
  PUBLIC "-//TaxonX//DTD Taxonomic Treatment Publishing DTD v0 20100105//EN" "tax-treatment-NSO.dtd">
<tp:taxon-treatment xmlns:tp="http://www.plazi.org/taxpub"><tp:treatment-meta><kwd-group><label>Taxon classification</label><kwd><named-content content-type="kingdom">Animalia</named-content></kwd><kwd><named-content content-type="order">Hymenoptera</named-content></kwd><kwd><named-content content-type="family">Pteromalidae</named-content></kwd></kwd-group><mixed-citation publication-type="journal"><person-group><name><surname>Jiao</surname><given-names>Tian-yang</given-names></name><name><surname>Yao</surname><given-names>Qin-ying</given-names></name><name><surname>Xiao</surname><given-names>Hui</given-names></name></person-group><article-title>Review of <italic><tp:taxon-name><tp:taxon-name-part taxon-name-part-type="genus">Dibrachys</tp:taxon-name-part></tp:taxon-name></italic> Förster from China (<tp:taxon-name><tp:taxon-name-part taxon-name-part-type="order">Hymenoptera</tp:taxon-name-part></tp:taxon-name>, <tp:taxon-name><tp:taxon-name-part taxon-name-part-type="superfamily">Chalcidoidea</tp:taxon-name-part></tp:taxon-name>, <tp:taxon-name><tp:taxon-name-part taxon-name-part-type="family">Pteromalidae</tp:taxon-name-part></tp:taxon-name>)</article-title><source>Zookeys</source><day>14</day><month>2</month><year>2017</year><volume>2017</volume><issue>656</issue><fpage>123</fpage><lpage>149</lpage><pub-id pub-id-type="doi">10.3897/zookeys.656.11373</pub-id></mixed-citation></tp:treatment-meta><tp:nomenclature><tp:taxon-name>
              <tp:taxon-name-part taxon-name-part-type="genus">Dibrachys</tp:taxon-name-part>
              <tp:taxon-name-part taxon-name-part-type="species">yunnanensis</tp:taxon-name-part>
            </tp:taxon-name><tp:taxon-authority>Yang, 1996</tp:taxon-authority><tp:nomenclature-citation-list><tp:nomenclature-citation><tp:taxon-name>
                  <tp:taxon-name-part taxon-name-part-type="genus">Dibrachys</tp:taxon-name-part> <tp:taxon-name-part taxon-name-part-type="species">yunnanensis</tp:taxon-name-part></tp:taxon-name><comment>Yang, 1996: 199–201, 324.</comment></tp:nomenclature-citation></tp:nomenclature-citation-list></tp:nomenclature><tp:treatment-sec sec-type="diagnosis" id="SECID0EG3AG"><title>Diagnosis.</title><p>Body squat, length 2.0–2.4 mm. Head in front view 1.3× as wide as high; antennal scrobe shallow, extending upwards and reaching anterior ocellus; antennal insertion placed on the lower ocular line; clypeus with longitudinal sculpture; lower margin of clypeus slightly protruded, median emarginate and with 2 sinuate teeth; gena evenly curved, lower angle of gena not exceeding clypeal margin. Antennal scape slightly shorter than eye height, length of flagellum and pedicel combined less than head width (0.74×); pedicel in lateral view 2.2× as long as broad; both anelli transverse; Fu<sub>1</sub> and Fu<sub>5</sub> quadrate, Fu<sub>6</sub> distinctly transverse. Head in dorsal view, 1.9× as wide as long, eye length 1.79× temple length; <abbrev xmlns:xlink="http://www.w3.org/1999/xlink" xlink:title="posterior ocellar distance" id="ABBRID0ES3AG" xlink:type="simple">POL</abbrev> 1.78× <abbrev xmlns:xlink="http://www.w3.org/1999/xlink" xlink:title="ocellocular distance" id="ABBRID0EW3AG" xlink:type="simple">OOL</abbrev>. Mesosoma 1.5× as long as broad, mid lobe of mesoscutum with regular sculpture. Propodeum with plicae complete, median carina distinct on base part. Fore wing with submarginal vein more than 2× as long as marginal vein, marginal vein 1.5× as long as postmarginal vein, stigmal vein as long as postmarginal vein. Gaster 1.3× as long as broad, as broad as thorax width.</p></tp:treatment-sec><tp:treatment-sec sec-type="material" id="SECID0E13AG"><title>Material examined.</title><p>China: 1♀, Yunnan: Nanjian, 2.VI.1980, leg. Ding-Xi Liao.</p></tp:treatment-sec><tp:treatment-sec sec-type="host" id="SECID0EH4AG"><title>Hosts.</title><p>This species parasitized on larvae and pupae of <italic><tp:taxon-name><tp:taxon-name-part taxon-name-part-type="genus">Tomicus</tp:taxon-name-part> <tp:taxon-name-part taxon-name-part-type="species">piniperda</tp:taxon-name-part></tp:taxon-name></italic> L. (<tp:taxon-name><tp:taxon-name-part taxon-name-part-type="order">Coleoptera</tp:taxon-name-part></tp:taxon-name>: <tp:taxon-name><tp:taxon-name-part taxon-name-part-type="family">Curculionidae</tp:taxon-name-part></tp:taxon-name>) which harmful to <italic><tp:taxon-name><tp:taxon-name-part taxon-name-part-type="genus">Pinus</tp:taxon-name-part> <tp:taxon-name-part taxon-name-part-type="species">yunnanensis</tp:taxon-name-part></tp:taxon-name></italic> (<tp:taxon-name><tp:taxon-name-part taxon-name-part-type="order">Pinales</tp:taxon-name-part></tp:taxon-name>: <tp:taxon-name><tp:taxon-name-part taxon-name-part-type="family">Pinaceae</tp:taxon-name-part></tp:taxon-name>) (<xref ref-type="bibr" rid="B46">Yang 1996</xref>).</p></tp:treatment-sec><tp:treatment-sec sec-type="distribution" id="SECID0E25AG"><title>Distribution.</title><p>China (Yunnan).</p></tp:treatment-sec><ref-list><ref id="B46"><mixed-citation xmlns:xlink="http://www.w3.org/1999/xlink" xlink:type="simple">
          <person-group><name name-style="western"><surname>Yang</surname><given-names>ZQ</given-names></name></person-group> (<year>1996</year>) <source>Parasitic Wasps on Bark Beetles in China.</source> <publisher-name>Science Press</publisher-name>, <publisher-loc>Beijing</publisher-loc>, <size units="page">363 pp</size>.</mixed-citation></ref></ref-list></tp:taxon-treatment>
