# Supplementary material for: Review of Dibrachys Förster from China (Hymenoptera, Chalcidoidea, Pteromalidae)
Source: Zookeys. 2017 Feb 14;(656):123–49. doi: 10.3897/zookeys.656.11373 (PMC5345365; doi:10.3897/zookeys.656.11373)
Supplement: XML Treatment for Dibrachys braconidis [file zookeys.656.11373-treatment9.xml]

<!DOCTYPE tp:taxon-treatment
  PUBLIC "-//TaxonX//DTD Taxonomic Treatment Publishing DTD v0 20100105//EN" "tax-treatment-NSO.dtd">
<tp:taxon-treatment xmlns:tp="http://www.plazi.org/taxpub"><tp:treatment-meta><kwd-group><label>Taxon classification</label><kwd><named-content content-type="kingdom">Animalia</named-content></kwd><kwd><named-content content-type="order">Hymenoptera</named-content></kwd><kwd><named-content content-type="family">Pteromalidae</named-content></kwd></kwd-group><mixed-citation publication-type="journal"><person-group><name><surname>Jiao</surname><given-names>Tian-yang</given-names></name><name><surname>Yao</surname><given-names>Qin-ying</given-names></name><name><surname>Xiao</surname><given-names>Hui</given-names></name></person-group><article-title>Review of <italic><tp:taxon-name><tp:taxon-name-part taxon-name-part-type="genus">Dibrachys</tp:taxon-name-part></tp:taxon-name></italic> Förster from China (<tp:taxon-name><tp:taxon-name-part taxon-name-part-type="order">Hymenoptera</tp:taxon-name-part></tp:taxon-name>, <tp:taxon-name><tp:taxon-name-part taxon-name-part-type="superfamily">Chalcidoidea</tp:taxon-name-part></tp:taxon-name>, <tp:taxon-name><tp:taxon-name-part taxon-name-part-type="family">Pteromalidae</tp:taxon-name-part></tp:taxon-name>)</article-title><source>Zookeys</source><day>14</day><month>2</month><year>2017</year><volume>2017</volume><issue>656</issue><fpage>123</fpage><lpage>149</lpage><pub-id pub-id-type="doi">10.3897/zookeys.656.11373</pub-id></mixed-citation></tp:treatment-meta><tp:nomenclature><tp:taxon-name>
              <tp:taxon-name-part taxon-name-part-type="genus">Dibrachys</tp:taxon-name-part>
              <tp:taxon-name-part taxon-name-part-type="species">braconidis</tp:taxon-name-part>
            </tp:taxon-name><tp:taxon-authority>(Ferrière &amp; Faure, 1925), new record to China</tp:taxon-authority><xref ref-type="fig" rid="F2">Figs 15–18</xref><!--PageBreak--><tp:nomenclature-citation-list><tp:nomenclature-citation><tp:taxon-name>
                  <tp:taxon-name-part taxon-name-part-type="genus">Homoporus</tp:taxon-name-part> <tp:taxon-name-part taxon-name-part-type="species">luniger</tp:taxon-name-part> <tp:taxon-name-part taxon-name-part-type="subspecies">braconidis</tp:taxon-name-part></tp:taxon-name><comment>Ferrière &amp; Faure, 1925, 11: 226.</comment></tp:nomenclature-citation><tp:nomenclature-citation><tp:taxon-name>
                  <tp:taxon-name-part taxon-name-part-type="genus">Dibrachys</tp:taxon-name-part> <tp:taxon-name-part taxon-name-part-type="species">braconidis</tp:taxon-name-part></tp:taxon-name><comment>(Ferrière &amp; Faure): <xref ref-type="bibr" rid="B4">Bouček 1965</xref>: 30; <xref ref-type="bibr" rid="B42">Viggiani 1968</xref>: 112–115.</comment></tp:nomenclature-citation></tp:nomenclature-citation-list></tp:nomenclature><tp:treatment-sec sec-type="diagnosis" id="SECID0EXCBG"><title>Diagnosis.</title><p>Body slender, length 2.0–2.9 mm (Figs <xref ref-type="fig" rid="F2">15</xref>, <xref ref-type="fig" rid="F2">16</xref>). Head in frontal view, 1.3× as wide as high; antennal scrobe extending to anterior ocellus; antennal insertion slightly above lower ocular line; lower face at least slightly convex; clypeus with longitudinal striation, lower margin of clypeus not protruding (Figs <xref ref-type="fig" rid="F2">17</xref>, <xref ref-type="fig" rid="F2">18</xref>), without tooth. Antennal scape slightly shorter than eye height, length of pedicel and flagellum shorter than head width (0.8×); Fu<sub>1</sub> to Fu<sub>3</sub> slightly longer than broad, Fu<sub>4</sub> to Fu<sub>6</sub> <!--PageBreak-->quadrate. Head in dorsal view, 1.9× as wide as long; eye length 2× temple length; <abbrev xmlns:xlink="http://www.w3.org/1999/xlink" xlink:title="posterior ocellar distance" id="ABBRID0EXDBG" xlink:type="simple">POL</abbrev> 1.44× <abbrev xmlns:xlink="http://www.w3.org/1999/xlink" xlink:title="ocellocular distance" id="ABBRID0E2DBG" xlink:type="simple">OOL</abbrev>. Mesosoma 1.37× as long as broad. Propodeum with complete median carina and plicae. Fore wing 2.33× as long as broad; submarginal vein 2.24× as long as marginal vein; marginal vein 1.9× as long as postmarginal vein; stigmal vein as long as postmarginal vein. Gaster 1.37× as long as broad, 1.27× as broad as thorax width.</p></tp:treatment-sec><tp:treatment-sec sec-type="material" id="SECID0E6DBG"><title>Material examined.</title><p>China: 30♂, 29♀, Sichuan: Xichang, V.1992, ex. <italic><tp:taxon-name><tp:taxon-name-part taxon-name-part-type="genus">Neodiprion</tp:taxon-name-part> <tp:taxon-name-part taxon-name-part-type="species">xiangyunicus</tp:taxon-name-part></tp:taxon-name></italic> Xiao <italic>et</italic> Zhou, leg. Zhen Zhang; 1♀, Yunnan: Nanjian, 2.VI.1980; Yunnan: Kunming, 13.VII.1977, ex. pupae of <tp:taxon-name><tp:taxon-name-part taxon-name-part-type="subfamily">Diprioninae</tp:taxon-name-part></tp:taxon-name>, leg. Jing-liang Qi; 2♀, Yunnan: Kunming, XII.1988, leg. Hong-ming Yang; 1♀, Tibet: Chamdo, 3400m, 15.VIII.2001, leg. Chao-dong Zhu.</p></tp:treatment-sec><tp:treatment-sec sec-type="host" id="SECID0E5EBG"><title>Hosts.</title><p>The species mainly parasitizes <italic><tp:taxon-name><tp:taxon-name-part taxon-name-part-type="genus">Luffia</tp:taxon-name-part> <tp:taxon-name-part taxon-name-part-type="species">ferchaultella</tp:taxon-name-part></tp:taxon-name></italic>, and <italic><tp:taxon-name><tp:taxon-name-part taxon-name-part-type="genus">Luffia</tp:taxon-name-part> <tp:taxon-name-part taxon-name-part-type="species">lapidella</tp:taxon-name-part></tp:taxon-name></italic> (<tp:taxon-name><tp:taxon-name-part taxon-name-part-type="order">Lepidoptera</tp:taxon-name-part></tp:taxon-name>: <tp:taxon-name><tp:taxon-name-part taxon-name-part-type="family">Psychidae</tp:taxon-name-part></tp:taxon-name>) and <italic><tp:taxon-name><tp:taxon-name-part taxon-name-part-type="genus">Apanteles</tp:taxon-name-part> <tp:taxon-name-part taxon-name-part-type="species">glomeratus</tp:taxon-name-part></tp:taxon-name></italic> (L.) (<tp:taxon-name><tp:taxon-name-part taxon-name-part-type="order">Hymenoptera</tp:taxon-name-part></tp:taxon-name>: <tp:taxon-name><tp:taxon-name-part taxon-name-part-type="family">Braconidae</tp:taxon-name-part></tp:taxon-name>) (Graham, 1969). Here we newly report <italic><tp:taxon-name><tp:taxon-name-part taxon-name-part-type="genus">Neodiprion</tp:taxon-name-part> <tp:taxon-name-part taxon-name-part-type="species">xianyunicus</tp:taxon-name-part></tp:taxon-name></italic> Xiao <italic>et</italic> Zhou and <tp:taxon-name><tp:taxon-name-part taxon-name-part-type="family">Diprionidae</tp:taxon-name-part></tp:taxon-name> sp. (<tp:taxon-name><tp:taxon-name-part taxon-name-part-type="order">Hymenoptera</tp:taxon-name-part></tp:taxon-name>: <tp:taxon-name><tp:taxon-name-part taxon-name-part-type="suborder">Symphyta</tp:taxon-name-part></tp:taxon-name>).</p></tp:treatment-sec><tp:treatment-sec sec-type="distribution" id="SECID0EVHBG"><title>Distribution.</title><p>China (Sichuan, Yunnan, Tibet); Palearctic and Nearctic regions. This is the first record from the Oriental region.</p></tp:treatment-sec><tp:treatment-sec><!--Section generated to contain objects referenced in tp:taxon-treatment.--><fig id="F2" position="float" orientation="portrait"><label>Figures 10–18.</label><caption><p>
          <bold>10–14</bold> <italic><tp:taxon-name><tp:taxon-name-part taxon-name-part-type="genus">Dibrachys</tp:taxon-name-part> <tp:taxon-name-part taxon-name-part-type="species">kunmingica</tp:taxon-name-part></tp:taxon-name></italic> sp. n., female holotype <bold>10</bold> Body in dorsal view <bold>11</bold> Body in lateral view <bold>12</bold> Head in frontal view <bold>13</bold> Head in dorsal view <bold>14</bold> Fore wing <bold>15–18</bold> <italic><tp:taxon-name><tp:taxon-name-part taxon-name-part-type="genus">Dibrachys</tp:taxon-name-part> <tp:taxon-name-part taxon-name-part-type="species">braconidis</tp:taxon-name-part></tp:taxon-name></italic> (Ferrière et Faure, 1925). <bold>15</bold> Body in dorsal view <bold>16</bold> Body in lateral view <bold>17</bold> Head in frontal view <bold>18</bold> Head in lateral view.</p></caption><graphic xmlns:xlink="http://www.w3.org/1999/xlink" xlink:href="zookeys-656-123-g002.jpg" position="float" orientation="portrait" xlink:type="simple" id="oo_122521.jpg"/></fig></tp:treatment-sec><ref-list><ref id="B4"><mixed-citation xmlns:xlink="http://www.w3.org/1999/xlink" xlink:type="simple">
          <person-group><name name-style="western"><surname>Bouček</surname><given-names>Z</given-names></name></person-group> (<year>1965</year>) <article-title>A review of the Chalcidoid fauna of the Moldavian SSR, with descriptions of new species (<tp:taxon-name><tp:taxon-name-part taxon-name-part-type="order">Hymenoptera</tp:taxon-name-part></tp:taxon-name>).</article-title> <source>Sborník Faunistickych Prací Entomologického Oddeleni Národního Musea v Praze</source> <volume>11</volume>: <fpage>5</fpage>–<lpage>37</lpage>.</mixed-citation></ref><ref id="B42"><mixed-citation xmlns:xlink="http://www.w3.org/1999/xlink" xlink:type="simple">
          <person-group><name name-style="western"><surname>Viggiani</surname><given-names>G</given-names></name></person-group> (<year>1968</year>) <article-title>Si alcuni pteromalidi nuovi per l’entomofauna italiana, con interessante reperti biologici relative a specie del genre <italic><tp:taxon-name><tp:taxon-name-part taxon-name-part-type="genus">Dibrachys</tp:taxon-name-part></tp:taxon-name></italic> Forster. (XVI Ricerche sugli <tp:taxon-name><tp:taxon-name-part taxon-name-part-type="order">Hymenoptera</tp:taxon-name-part></tp:taxon-name> <tp:taxon-name><tp:taxon-name-part taxon-name-part-type="superfamily">Chalcidoidea</tp:taxon-name-part></tp:taxon-name>.) Bollettino della Società.</article-title> <source>Entomologica Italiana</source> <volume>98</volume>: <fpage>112</fpage>–<lpage>115</lpage>.</mixed-citation></ref></ref-list></tp:taxon-treatment>
