# Supplementary material for: Review of Dibrachys Förster from China (Hymenoptera, Chalcidoidea, Pteromalidae)
Source: Zookeys. 2017 Feb 14;(656):123–49. doi: 10.3897/zookeys.656.11373 (PMC5345365; doi:10.3897/zookeys.656.11373)
Supplement: XML Treatment for Dibrachys confusus [file zookeys.656.11373-treatment10.xml]

<!DOCTYPE tp:taxon-treatment
  PUBLIC "-//TaxonX//DTD Taxonomic Treatment Publishing DTD v0 20100105//EN" "tax-treatment-NSO.dtd">
<tp:taxon-treatment xmlns:tp="http://www.plazi.org/taxpub"><tp:treatment-meta><kwd-group><label>Taxon classification</label><kwd><named-content content-type="kingdom">Animalia</named-content></kwd><kwd><named-content content-type="order">Hymenoptera</named-content></kwd><kwd><named-content content-type="family">Pteromalidae</named-content></kwd></kwd-group><mixed-citation publication-type="journal"><person-group><name><surname>Jiao</surname><given-names>Tian-yang</given-names></name><name><surname>Yao</surname><given-names>Qin-ying</given-names></name><name><surname>Xiao</surname><given-names>Hui</given-names></name></person-group><article-title>Review of <italic><tp:taxon-name><tp:taxon-name-part taxon-name-part-type="genus">Dibrachys</tp:taxon-name-part></tp:taxon-name></italic> Förster from China (<tp:taxon-name><tp:taxon-name-part taxon-name-part-type="order">Hymenoptera</tp:taxon-name-part></tp:taxon-name>, <tp:taxon-name><tp:taxon-name-part taxon-name-part-type="superfamily">Chalcidoidea</tp:taxon-name-part></tp:taxon-name>, <tp:taxon-name><tp:taxon-name-part taxon-name-part-type="family">Pteromalidae</tp:taxon-name-part></tp:taxon-name>)</article-title><source>Zookeys</source><day>14</day><month>2</month><year>2017</year><volume>2017</volume><issue>656</issue><fpage>123</fpage><lpage>149</lpage><pub-id pub-id-type="doi">10.3897/zookeys.656.11373</pub-id></mixed-citation></tp:treatment-meta><tp:nomenclature><tp:taxon-name>
              <tp:taxon-name-part taxon-name-part-type="genus">Dibrachys</tp:taxon-name-part>
              <tp:taxon-name-part taxon-name-part-type="species">confusus</tp:taxon-name-part>
            </tp:taxon-name><tp:taxon-authority>(Girault, 1916), new record to China</tp:taxon-authority><xref ref-type="fig" rid="F3">Figs 19–22</xref><tp:nomenclature-citation-list><tp:nomenclature-citation><tp:taxon-name>
                  <tp:taxon-name-part taxon-name-part-type="genus">Coelopisthia</tp:taxon-name-part> <tp:taxon-name-part taxon-name-part-type="species">confusus</tp:taxon-name-part></tp:taxon-name><comment>Girault, 1916a: 246.</comment></tp:nomenclature-citation><tp:nomenclature-citation><tp:taxon-name>
                  <tp:taxon-name-part taxon-name-part-type="genus">Dibrachys</tp:taxon-name-part> <tp:taxon-name-part taxon-name-part-type="species">confusus</tp:taxon-name-part></tp:taxon-name><comment>(Girault): <xref ref-type="bibr" rid="B30">Peck 1951</xref>: 554; <xref ref-type="bibr" rid="B21">Grissell 1974</xref>: 318; <xref ref-type="bibr" rid="B8">Burks 1979</xref>: 828.</comment></tp:nomenclature-citation></tp:nomenclature-citation-list></tp:nomenclature><tp:treatment-sec sec-type="diagnosis" id="SECID0EIKBG"><title>Diagnosis.</title><p>Body slightly slender (Figs <xref ref-type="fig" rid="F3">19</xref>, <xref ref-type="fig" rid="F3">20</xref>), about 2.6 mm. Head in frontal view (Fig. <xref ref-type="fig" rid="F3">21</xref>) 1.15× as wide as high; antennal scrobe extending upwards and not reaching anterior ocellus; antennal insertion slightly above lower ocular line; lower face flat; clypeus with transverse striation and lower margin protruding, emarginate with two blunt teeth. Antennal scape slightly shorter than eye height (0.91×) but reaching lower margin of anterior ocellus; length of pedicel and flagellum combined shorter than head width; anelli transverse; each funicular segment slightly longer than its broad respectively. Head in dorsal view with width 2× length; eye length 1.87× temple length; <abbrev xmlns:xlink="http://www.w3.org/1999/xlink" xlink:title="posterior ocellar distance" id="ABBRID0E1KBG" xlink:type="simple">POL</abbrev> 1.46× <abbrev xmlns:xlink="http://www.w3.org/1999/xlink" xlink:title="ocellocular distance" id="ABBRID0E5KBG" xlink:type="simple">OOL</abbrev>. Mesosoma 1.43× as long as broad, mesoscutum with regular sculpture. Propodeum with median carina complete (Fig. <xref ref-type="fig" rid="F3">22</xref>), plicae complete and parallel anteriorly. Fore wing 2.38× as long as broad ; submarginal vein 2.37× as long as marginal vein; marginal vein 1.72× as long as postmarginal vein; stigmal vein as long as postmarginal vein. Gaster 2× as long as broad, narrower than thorax width.</p><fig id="F3" position="float" orientation="portrait"><label>Figures 19–28.</label><caption><p>
          <bold>19–22</bold> <italic><tp:taxon-name><tp:taxon-name-part taxon-name-part-type="genus">Dibrachys</tp:taxon-name-part> <tp:taxon-name-part taxon-name-part-type="species">confusus</tp:taxon-name-part></tp:taxon-name></italic> (Girault, 1916) <bold>19</bold> Body in dorsal view <bold>20</bold> Body in lateral view <bold>21</bold> Head in frontal view <bold>22</bold> Propodeum <bold>23–28</bold> <italic><tp:taxon-name><tp:taxon-name-part taxon-name-part-type="genus">Dibrachys</tp:taxon-name-part> <tp:taxon-name-part taxon-name-part-type="species">golmudica</tp:taxon-name-part></tp:taxon-name></italic> sp. n., female holotype <bold>23</bold> Body in dorsal view <bold>24</bold> Body in lateral view <bold>25</bold> Head in frontal view <bold>26</bold> Head in dorsal view <bold>27</bold> Head in lateral view <bold>28</bold> Propodeum.</p></caption><graphic xmlns:xlink="http://www.w3.org/1999/xlink" xlink:href="zookeys-656-123-g003.jpg" position="float" orientation="portrait" xlink:type="simple" id="oo_122522.jpg"/></fig></tp:treatment-sec><tp:treatment-sec sec-type="material" id="SECID0EBNBG"><title>Material examined.</title><p>China: 3♀, Beijing: Yuanmingyuan Imperial Garden, 2.VI.1984, ex. larvae of <italic><tp:taxon-name><tp:taxon-name-part taxon-name-part-type="genus">Lymantria</tp:taxon-name-part> <tp:taxon-name-part taxon-name-part-type="species">dispar</tp:taxon-name-part></tp:taxon-name></italic> (L.), leg. Ding-Xi Liao.</p></tp:treatment-sec><tp:treatment-sec sec-type="host" id="SECID0EZNBG"><title>Hosts.</title><p>
              <xref ref-type="bibr" rid="B10">De Santis (1983)</xref> reported <italic><tp:taxon-name><tp:taxon-name-part taxon-name-part-type="genus">Megachile</tp:taxon-name-part> <tp:taxon-name-part taxon-name-part-type="species">rotundata</tp:taxon-name-part></tp:taxon-name></italic> (Fabricius) (<tp:taxon-name><tp:taxon-name-part taxon-name-part-type="order">Hymenoptera</tp:taxon-name-part></tp:taxon-name>: <tp:taxon-name><tp:taxon-name-part taxon-name-part-type="family">Megachilidae</tp:taxon-name-part></tp:taxon-name>) as a host and here we record the larvae of <italic><tp:taxon-name><tp:taxon-name-part taxon-name-part-type="genus">Lymantria</tp:taxon-name-part> <tp:taxon-name-part taxon-name-part-type="species">dispar</tp:taxon-name-part></tp:taxon-name></italic> (L.)(<tp:taxon-name><tp:taxon-name-part taxon-name-part-type="order">Lepidoptera</tp:taxon-name-part></tp:taxon-name>: <tp:taxon-name><tp:taxon-name-part taxon-name-part-type="family">Lymantriidae</tp:taxon-name-part></tp:taxon-name>).</p></tp:treatment-sec><tp:treatment-sec sec-type="distribution" id="SECID0ENPBG"><title>Distribution.</title><p>China (Beijing); Palearctic, Nearctic and Neotropical regions.</p></tp:treatment-sec><ref-list><ref id="B30"><mixed-citation xmlns:xlink="http://www.w3.org/1999/xlink" xlink:type="simple">
          <person-group><name name-style="western"><surname>Peck</surname><given-names>O</given-names></name></person-group> (<year>1951</year>) <article-title>Superfamily <tp:taxon-name><tp:taxon-name-part taxon-name-part-type="superfamily">Chalcidoidea</tp:taxon-name-part></tp:taxon-name>.</article-title> In: <person-group><name name-style="western"><surname>Muesebeck</surname><given-names>CFW</given-names></name><name name-style="western"><surname>Krombein</surname><given-names>KV</given-names></name><name name-style="western"><surname>Townes</surname><given-names>HK</given-names></name></person-group> (<role>Eds</role>) <issue-title>Hymenoptera of America north of Mexico-synoptic catalog.) Agriculture Monographs. U.S.</issue-title> <source>Department of Agriculture</source> <volume>2</volume>: <fpage>410</fpage>–<lpage>594</lpage>.</mixed-citation></ref><ref id="B21"><mixed-citation xmlns:xlink="http://www.w3.org/1999/xlink" xlink:type="simple">
          <person-group><name name-style="western"><surname>Grissell</surname><given-names>EE</given-names></name></person-group> (<year>1974</year>) <article-title>A new <italic><tp:taxon-name><tp:taxon-name-part taxon-name-part-type="genus">Dibrachys</tp:taxon-name-part></tp:taxon-name></italic> with a key to the Nearctic species (<tp:taxon-name><tp:taxon-name-part taxon-name-part-type="order">Hymenoptera</tp:taxon-name-part></tp:taxon-name>, <tp:taxon-name><tp:taxon-name-part taxon-name-part-type="family">Pteromalidae</tp:taxon-name-part></tp:taxon-name>).</article-title> <source>Florida Entomologist</source> <volume>57</volume>: <fpage>313</fpage>–<lpage>320</lpage>. <ext-link xlink:type="simple" ext-link-type="doi" xlink:href="10.2307/3493271">https://doi.org/10.2307/3493271</ext-link></mixed-citation></ref><ref id="B8"><mixed-citation xmlns:xlink="http://www.w3.org/1999/xlink" xlink:type="simple">
          <person-group><name name-style="western"><surname>Burks</surname><given-names>BD</given-names></name></person-group> (<year>1979</year>) <tp:taxon-name><tp:taxon-name-part taxon-name-part-type="family">Torymidae</tp:taxon-name-part></tp:taxon-name> (<tp:taxon-name><tp:taxon-name-part taxon-name-part-type="subfamily">Agaoninae</tp:taxon-name-part></tp:taxon-name>) and all other families of <tp:taxon-name><tp:taxon-name-part taxon-name-part-type="superfamily">Chalcidoidea</tp:taxon-name-part></tp:taxon-name> (excluding <tp:taxon-name><tp:taxon-name-part taxon-name-part-type="family">Encyrtidae</tp:taxon-name-part></tp:taxon-name>). In: Krombein KV, Hurd PD Jr, Smith DR, Burks BD (Eds) Catalog of <tp:taxon-name><tp:taxon-name-part taxon-name-part-type="order">Hymenoptera</tp:taxon-name-part></tp:taxon-name> in America North of Mexico 1: 748–749, 768–889, 967–1043.</mixed-citation></ref><ref id="B10"><mixed-citation xmlns:xlink="http://www.w3.org/1999/xlink" xlink:type="simple">
          <person-group><name name-style="western"><surname>De Santis</surname><given-names>L</given-names></name></person-group> (<year>1983</year>) <article-title>Catalogo de los Himenopteros Calcidoideos de America al Sur de los Estados Unidos - Primer Suplemento.</article-title> <source>Revista Peruana de Entomología</source> <volume>24</volume>(<issue>1</issue>): <fpage>1</fpage>–<lpage>38</lpage>.</mixed-citation></ref></ref-list></tp:taxon-treatment>
