# Supplementary material for: Review of Dibrachys Förster from China (Hymenoptera, Chalcidoidea, Pteromalidae)
Source: Zookeys. 2017 Feb 14;(656):123–49. doi: 10.3897/zookeys.656.11373 (PMC5345365; doi:10.3897/zookeys.656.11373)
Supplement: XML Treatment for Dibrachys golmudica [file zookeys.656.11373-treatment11.xml]

<!DOCTYPE tp:taxon-treatment
  PUBLIC "-//TaxonX//DTD Taxonomic Treatment Publishing DTD v0 20100105//EN" "tax-treatment-NSO.dtd">
<tp:taxon-treatment xmlns:tp="http://www.plazi.org/taxpub"><tp:treatment-meta><kwd-group><label>Taxon classification</label><kwd><named-content content-type="kingdom">Animalia</named-content></kwd><kwd><named-content content-type="order">Hymenoptera</named-content></kwd><kwd><named-content content-type="family">Pteromalidae</named-content></kwd></kwd-group><mixed-citation publication-type="journal"><person-group><name><surname>Jiao</surname><given-names>Tian-yang</given-names></name><name><surname>Yao</surname><given-names>Qin-ying</given-names></name><name><surname>Xiao</surname><given-names>Hui</given-names></name></person-group><article-title>Review of <italic><tp:taxon-name><tp:taxon-name-part taxon-name-part-type="genus">Dibrachys</tp:taxon-name-part></tp:taxon-name></italic> Förster from China (<tp:taxon-name><tp:taxon-name-part taxon-name-part-type="order">Hymenoptera</tp:taxon-name-part></tp:taxon-name>, <tp:taxon-name><tp:taxon-name-part taxon-name-part-type="superfamily">Chalcidoidea</tp:taxon-name-part></tp:taxon-name>, <tp:taxon-name><tp:taxon-name-part taxon-name-part-type="family">Pteromalidae</tp:taxon-name-part></tp:taxon-name>)</article-title><source>Zookeys</source><day>14</day><month>2</month><year>2017</year><volume>2017</volume><issue>656</issue><fpage>123</fpage><lpage>149</lpage><pub-id pub-id-type="doi">10.3897/zookeys.656.11373</pub-id></mixed-citation></tp:treatment-meta><tp:nomenclature><tp:taxon-name>
              <tp:taxon-name-part taxon-name-part-type="genus">Dibrachys</tp:taxon-name-part>
              <tp:taxon-name-part taxon-name-part-type="species">golmudica</tp:taxon-name-part>
              <object-id xmlns:xlink="http://www.w3.org/1999/xlink" content-type="zoobank" xlink:type="simple">http://zoobank.org/F39A82B6-44C1-4E9A-9D23-B4462E870754</object-id>
            </tp:taxon-name><tp:taxon-authority>Jiao &amp; Xiao</tp:taxon-authority><tp:taxon-status xmlns:xlink="http://www.w3.org/1999/xlink" xlink:type="simple">sp. n.</tp:taxon-status><xref ref-type="fig" rid="F3">Figs 23–28</xref><!--PageBreak--><!--PageBreak--></tp:nomenclature><tp:treatment-sec sec-type="diagnosis" id="SECID0EBRBG"><title>Diagnosis.</title><p>The new species belongs to <italic><tp:taxon-name><tp:taxon-name-part taxon-name-part-type="genus">Dibrachys</tp:taxon-name-part></tp:taxon-name></italic> <italic>s. str.</italic>, and the noticeable differences with other species of the subgenus by the following characters: in female, antennae with three anelli; the postmarginal vein being distinctly shorter than the stigmal vein (0.5×), and gaster being 2.5× as long as broad.</p></tp:treatment-sec><tp:treatment-sec sec-type="description" id="SECID0EQRBG"><title>Description.</title><p>Holotype. <italic>Female</italic>. Body length 2.2 mm (Figs <xref ref-type="fig" rid="F3">23</xref>, <xref ref-type="fig" rid="F3">24</xref>). Head and mesosoma black with bronze luster and metallic reflection. Gaster dark brown with metallic reflection basally. Antennal scape yellowish brown to light brown from base to apex, flagellum dark brown; legs yellowish brown except coxae concolorous with body and femora light brown; fore wing hyaline, without infumation, venation yellowish brown or yellowish.</p><p>Head in frontal view (Fig. <xref ref-type="fig" rid="F3">25</xref>) 1.24× as wide as high; eyes with inner margins parallel, eye height 0.62× head height, eyes separated by 1.26× their height; lower face with weak striation, upper face with obvious regular reticulation; antennal scrobe deep, not reaching anterior ocellus. Antennal insertion on lower ocular line, distance from upper margin of torulus to lower margin of anterior ocellus 2.54× distance from lower margin of torulus to lower margin of clypeus; clypeus with longitudinal striation on both sides, lower margin slightly protruded, emarginate in middle with two obtuse teeth; oral fossa 0.49× as wide as head. Head in lateral view (Fig. <xref ref-type="fig" rid="F3">27</xref>) with malar sulcus conspicuous, eye height 1.5× its broad and 2.83× malar space. Antennal scape length 0.91× eye height; length of flagellum and pedicel combined less than head width (0.88×); pedicel in lateral view 2.3× as long as broad; antenna with 3 anelli, Fu<sub>1</sub> and Fu<sub>2</sub> distinctly transverse, Fu<sub>3</sub> quadrate, Fu<sub>1</sub> to Fu<sub>3</sub> combined 0.78× as long as pedicel; Fu<sub>4</sub> longer than broad, Fu<sub>5</sub> quadrate; each funicular segment with one row of sensilla; setae on funicle all decumbent; clava not distinctly clavate, 3.4× as long as broad, micropilosity limited to apex of third clava segment. Head in dorsal view (Fig. <xref ref-type="fig" rid="F3">26</xref>), 2× as wide as long; vertex convex, sculpture on vertex slightly smaller than sculpture on frons; occipital carina distinct; eye length 2.5× temple length; <abbrev xmlns:xlink="http://www.w3.org/1999/xlink" xlink:title="posterior ocellar distance" id="ABBRID0E3SBG" xlink:type="simple">POL</abbrev> 2.11× <abbrev xmlns:xlink="http://www.w3.org/1999/xlink" xlink:title="ocellocular distance" id="ABBRID0EATBG" xlink:type="simple">OOL</abbrev>.</p><p>Head 1.24× as broad as thorax. Mesosoma 1.6× as long as broad. Pronotum 0.65× as broad as mesoscutum, collar rounded, posterior band smooth. Mesoscutum 1.57× as broad as long, with regular reticulation, in anterior half weakly reticulate and posterior half with deep reticulation; notauli distinct but not complete. Scutellum convex, 1.07× as broad as long, frenal line absent; reticulation smaller than on mesoscutum, but regular and shallow. Propodeum medially ½ as long as scutellum, with fine, deep, dense reticulation; plica weak (Fig. <xref ref-type="fig" rid="F3">28</xref>), only visible basally and separated by 2× medial length of propodeum; median carina incomplete; propodeum with short, slightly convex nucha having transverse striation; propodeal spiracles elongate, 2.67× as long as broad. Fore wing 2.16× as long as broad, without marginal fringe; setae pale, inconspicuous; basal vein and basal cell bare, upper surface of costal cell bare, lower surface with one complete row of setae and distally with some scattered setae; submarginal <!--PageBreak-->vein 2.75× as long as marginal vein, marginal vein 2.63× as long as stigmal vein, postmarginal vein shorter than stigmal vein (at most 0.5×); stigmal vein slightly curved.</p><p>Gaster spindle-shaped with apex pointed (Fig. <xref ref-type="fig" rid="F3">23</xref>), 2.5× as long as broad; as wide as thorax; Gt<sub>1</sub> covering 1/4 of gaster, with posterior margin cambered; tergites beyond Gt<sub>1</sub> equal in length; ovipositor exserted.</p><p>
              <italic>Male</italic>. Head black except frons with yellowish-green, and antennae yellow; mesosoma black except thorax purplish laterally, legs yellow except coxae brown. Antennae with two distinctly transverse anelli, pedicel in lateral view 1.8× as long as broad, each funicular segment longer than broad; gaster oval, apex not pointed.</p></tp:treatment-sec><tp:treatment-sec sec-type="material" id="SECID0E1TBG"><title>Material examined.</title><p>Holotype. ♀, China: Qinghai: Golmud, Guolemude, 2880m, <named-content xmlns:xlink="http://www.w3.org/1999/xlink" content-type="dwc:verbatimCoordinates" xlink:type="simple"><named-content content-type="geo-json" specific-use="{&#34;type&#34;:&#34;Point&#34;,&#34;coordinates&#34;:[94.530000,36.260000]}" id="NCID0EDUBG" xlink:type="simple">36.26°N, 94.53°E</named-content></named-content>, 14.IX.2001, leg. Chao-Dong Zhu. Paratype. 1♀, same data to holotype; 3♂, 6♀, Inner Mongolia: Ejin B., 11.VI.1981, ex. <italic><tp:taxon-name><tp:taxon-name-part taxon-name-part-type="genus">Dinorhopala</tp:taxon-name-part></tp:taxon-name></italic> on <italic><tp:taxon-name><tp:taxon-name-part taxon-name-part-type="genus">Populus</tp:taxon-name-part> <tp:taxon-name-part taxon-name-part-type="species">diversifolia</tp:taxon-name-part></tp:taxon-name></italic>, leg. Hua-Qiang Shao.</p></tp:treatment-sec><tp:treatment-sec sec-type="etymology" id="SECID0EBVBG"><title>Etymology.</title><p>Named after the location where the holotype was collection.</p></tp:treatment-sec><tp:treatment-sec sec-type="host" id="SECID0EGVBG"><title>Hosts.</title><p>Specimens from Inner Mongolia were reared from <italic><tp:taxon-name><tp:taxon-name-part taxon-name-part-type="genus">Dinorhopala</tp:taxon-name-part></tp:taxon-name></italic> (<tp:taxon-name><tp:taxon-name-part taxon-name-part-type="order">Coleoptera</tp:taxon-name-part></tp:taxon-name>: <tp:taxon-name><tp:taxon-name-part taxon-name-part-type="family">Curculionidae</tp:taxon-name-part></tp:taxon-name>) on <italic><tp:taxon-name><tp:taxon-name-part taxon-name-part-type="genus">Populus</tp:taxon-name-part> <tp:taxon-name-part taxon-name-part-type="species">diversifolia</tp:taxon-name-part></tp:taxon-name></italic>.</p></tp:treatment-sec><tp:treatment-sec sec-type="distribution" id="SECID0EIWBG"><title>Distribution.</title><p>China (Inner Mongolia, Qinghai).</p></tp:treatment-sec><tp:treatment-sec><!--Section generated to contain objects referenced in tp:taxon-treatment.--><fig id="F3" position="float" orientation="portrait"><label>Figures 19–28.</label><caption><p>
          <bold>19–22</bold> <italic><tp:taxon-name><tp:taxon-name-part taxon-name-part-type="genus">Dibrachys</tp:taxon-name-part> <tp:taxon-name-part taxon-name-part-type="species">confusus</tp:taxon-name-part></tp:taxon-name></italic> (Girault, 1916) <bold>19</bold> Body in dorsal view <bold>20</bold> Body in lateral view <bold>21</bold> Head in frontal view <bold>22</bold> Propodeum <bold>23–28</bold> <italic><tp:taxon-name><tp:taxon-name-part taxon-name-part-type="genus">Dibrachys</tp:taxon-name-part> <tp:taxon-name-part taxon-name-part-type="species">golmudica</tp:taxon-name-part></tp:taxon-name></italic> sp. n., female holotype <bold>23</bold> Body in dorsal view <bold>24</bold> Body in lateral view <bold>25</bold> Head in frontal view <bold>26</bold> Head in dorsal view <bold>27</bold> Head in lateral view <bold>28</bold> Propodeum.</p></caption><graphic xmlns:xlink="http://www.w3.org/1999/xlink" xlink:href="zookeys-656-123-g003.jpg" position="float" orientation="portrait" xlink:type="simple" id="oo_122522.jpg"/></fig></tp:treatment-sec></tp:taxon-treatment>
