# Supplementary material for: Review of Dibrachys Förster from China (Hymenoptera, Chalcidoidea, Pteromalidae)
Source: Zookeys. 2017 Feb 14;(656):123–49. doi: 10.3897/zookeys.656.11373 (PMC5345365; doi:10.3897/zookeys.656.11373)
Supplement: XML Treatment for Dibrachys liaoi [file zookeys.656.11373-treatment12.xml]

<!DOCTYPE tp:taxon-treatment
  PUBLIC "-//TaxonX//DTD Taxonomic Treatment Publishing DTD v0 20100105//EN" "tax-treatment-NSO.dtd">
<tp:taxon-treatment xmlns:tp="http://www.plazi.org/taxpub"><tp:treatment-meta><kwd-group><label>Taxon classification</label><kwd><named-content content-type="kingdom">Animalia</named-content></kwd><kwd><named-content content-type="order">Hymenoptera</named-content></kwd><kwd><named-content content-type="family">Pteromalidae</named-content></kwd></kwd-group><mixed-citation publication-type="journal"><person-group><name><surname>Jiao</surname><given-names>Tian-yang</given-names></name><name><surname>Yao</surname><given-names>Qin-ying</given-names></name><name><surname>Xiao</surname><given-names>Hui</given-names></name></person-group><article-title>Review of <italic><tp:taxon-name><tp:taxon-name-part taxon-name-part-type="genus">Dibrachys</tp:taxon-name-part></tp:taxon-name></italic> Förster from China (<tp:taxon-name><tp:taxon-name-part taxon-name-part-type="order">Hymenoptera</tp:taxon-name-part></tp:taxon-name>, <tp:taxon-name><tp:taxon-name-part taxon-name-part-type="superfamily">Chalcidoidea</tp:taxon-name-part></tp:taxon-name>, <tp:taxon-name><tp:taxon-name-part taxon-name-part-type="family">Pteromalidae</tp:taxon-name-part></tp:taxon-name>)</article-title><source>Zookeys</source><day>14</day><month>2</month><year>2017</year><volume>2017</volume><issue>656</issue><fpage>123</fpage><lpage>149</lpage><pub-id pub-id-type="doi">10.3897/zookeys.656.11373</pub-id></mixed-citation></tp:treatment-meta><tp:nomenclature><tp:taxon-name>
              <tp:taxon-name-part taxon-name-part-type="genus">Dibrachys</tp:taxon-name-part>
              <tp:taxon-name-part taxon-name-part-type="species">liaoi</tp:taxon-name-part>
              <object-id xmlns:xlink="http://www.w3.org/1999/xlink" content-type="zoobank" xlink:type="simple">http://zoobank.org/2418A0BD-799F-44D4-8A3B-BCCAB3FCF7C2</object-id>
            </tp:taxon-name><tp:taxon-authority>Jiao &amp; Xiao</tp:taxon-authority><tp:taxon-status xmlns:xlink="http://www.w3.org/1999/xlink" xlink:type="simple">sp. n.</tp:taxon-status><xref ref-type="fig" rid="F4">Figs 29–32</xref></tp:nomenclature><tp:treatment-sec sec-type="diagnosis" id="SECID0E1XBG"><title>Diagnosis.</title><p>The new species belongs to <italic><tp:taxon-name><tp:taxon-name-part taxon-name-part-type="genus">Dibrachys</tp:taxon-name-part></tp:taxon-name></italic> <italic>s. str.</italic>, and the mainly differences with <italic><tp:taxon-name><tp:taxon-name-part taxon-name-part-type="genus">Dibrachys</tp:taxon-name-part> <tp:taxon-name-part taxon-name-part-type="species">microgastri</tp:taxon-name-part></tp:taxon-name></italic> (Bouché) as follows: <italic><tp:taxon-name><tp:taxon-name-part taxon-name-part-type="genus">Dibrachys</tp:taxon-name-part> <tp:taxon-name-part taxon-name-part-type="species">liaoi</tp:taxon-name-part></tp:taxon-name></italic> sp. n. slightly blue-greenish, clypeal margin with two sharp teeth, Fu<sub>1</sub> to Fu<sub>4</sub> length slight longer than its width respectively, Fu<sub>5</sub> and Fu<sub>6</sub> quadrate, gaster 1.8× as long as broad; but in <italic><tp:taxon-name><tp:taxon-name-part taxon-name-part-type="genus">Dibrachys</tp:taxon-name-part> <tp:taxon-name-part taxon-name-part-type="species">microgastri</tp:taxon-name-part></tp:taxon-name></italic> (Bouché), body yellow-green, clypeal margin with two blunt teeth, Fu<sub>1</sub> to Fu<sub>5</sub> quadrate, Fu<sub>6</sub> transverse, gaster 2× as long as broad.</p></tp:treatment-sec><tp:treatment-sec sec-type="description" id="SECID0EYZBG"><title>Description.</title><p>Holotype. <italic>Female</italic>. Body (Figs <xref ref-type="fig" rid="F4">29</xref>, <xref ref-type="fig" rid="F4">30</xref>) length 2.2 mm. Head and mesosoma dark green, with metallic reflection; gaster brown and with metallic reflection basally. Antennae dark brown except scape and pedicel yellowish brown; mandible brown; legs yellowish brown except coxae brown; fore wing slightly infumate, wing venation yellowish brown.</p><fig id="F4" position="float" orientation="portrait"><label>Figures 29–37.</label><caption><p>
          <bold>29–32</bold> <italic><tp:taxon-name><tp:taxon-name-part taxon-name-part-type="genus">Dibrachys</tp:taxon-name-part> <tp:taxon-name-part taxon-name-part-type="species">liaoi</tp:taxon-name-part></tp:taxon-name></italic> sp. n., female holotype <bold>29</bold> Body in dorsal view <bold>30</bold> Body in lateral view <bold>31</bold> Head in frontal view <bold>32</bold> Propodeum <bold>33–37</bold> <italic><tp:taxon-name><tp:taxon-name-part taxon-name-part-type="genus">Dibrachys</tp:taxon-name-part> <tp:taxon-name-part taxon-name-part-type="species">maculipennis</tp:taxon-name-part></tp:taxon-name></italic> Szelényi <bold>33</bold> Body in dorsal view <bold>34</bold> Body in lateral view <bold>35</bold> Head in frontal view <bold>36</bold> Propodeum <bold>37</bold> Fore wing.</p></caption><graphic xmlns:xlink="http://www.w3.org/1999/xlink" xlink:href="zookeys-656-123-g004.jpg" position="float" orientation="portrait" xlink:type="simple" id="oo_122523.jpg"/></fig><p>Head in frontal view (Fig. <xref ref-type="fig" rid="F4">31</xref>), width 1.24× height; frons with dense reticulation; lower face flat, reticulation on lower face same as that on frons; eye height 0.7× head height, eyes separated by 1.09× eye height; antennal scrobe deep, extending upwards but not reaching anterior ocellus. Antennal insertion on lower ocular line, distance from upper margin of torulus to lower margin of anterior ocellus 2.35× distance from lower margin of torulus to clypeal margin; clypeus with longitudinal sculpture, only small area smooth; clypeal margin protruded, emarginate in middle with two sharp teeth; oral fossa width 0.46× head width. Head in lateral view, malar sulcus inconspicuous, eye height 3.3× malar space. Antennal scape 0.81× as long as eye height, not reaching lower margin of anterior ocellus; length of pedicel and flagellum combined shorter than head width (0.84×); pedicel in lateral view 2.6× as long as broad; anelli transverse; Fu<sub>1</sub> to Fu<sub>4</sub> slightly longer than broad respectively, Fu<sub>5</sub> and Fu<sub>6</sub> quadrate; each funicular segment with one row of longitudinal sensilla; clava slightly clavate, 2.43× as long as broad, micropilosity only limited to apex of third clava segment. Head in dorsal view 1.89× as wide as long; vertex convex, occipital carina strong; eye length 2× temple length; <abbrev xmlns:xlink="http://www.w3.org/1999/xlink" xlink:title="posterior ocellar distance" id="ABBRID0EP3BG" xlink:type="simple">POL</abbrev> 1.64× <abbrev xmlns:xlink="http://www.w3.org/1999/xlink" xlink:title="ocellocular distance" id="ABBRID0ET3BG" xlink:type="simple">OOL</abbrev>.</p><!--PageBreak--><p>Head 1.31× as broad as thorax. Mesosoma 1.38 × as long as broad. Pronotum with raised reticulation, pronotal collar slightly narrower than mesoscutum (0.86×); middle length of pronotum almost 1/9 as long as length of mesoscutum; collar not margined anteriorly, posterior margin of collar with a smooth band. Mesoscutum 1.86× as broad as long, with regular and dense reticulation; notauli incomplete and unconspicuous. Scutellum convex, 1.09× as broad as long, frenal line absent; reticulation same as on mesoscutum but slightly large on posterior part of scutellum. Propodeum (Fig. <xref ref-type="fig" rid="F4">32</xref>) medially ½ as long as scutellum; plica complete; median carina incomplete, occasionally with one or two short longitudinal ridge which interrupted in the middle; nucha short and smooth, separated with middle part of propodeum by a transverse shallow depression; spiracles elongate, 2× as long as broad, separated by the width of spiracles from hind margin of metanotum; area below spiracles with finely reticulation. Fore wing 2.25× as long as broad, without marginal fringe; basal vein with sparse setae, basal cell bare; speculum only stretched to 1/3 base of marginal vein; upper surface of costal cell bare, lower surface with a one complete row of setae and distal 1/3 with some scattered setae; submarginal vein 2.33× as long as marginal vein; marginal vein 1.67× as long as postmarginal vein; stigmal vein as long as postmarginal vein, slightly curved.</p><p>Petiole invisible dorsally. Gaster (Fig. <xref ref-type="fig" rid="F4">29</xref>) long ovate, 1.8× as long as broad, 1.3× as broad as thorax width; surface of each tergite coriaceous; Gt<sub>1</sub> covering 1/3 length of gaster, posterior margin of Gt<sub>1</sub> cambered, median with an obvious hollow; following tergites with posterior margin straight; gaster terminal acute.</p><p>Male. Body length 2.1 mm; head and thorax blue-green; antenna light brownish except clava slightly dark, other segments yellow; legs yellow to yellowish brown except coxae concolorous with body; fore wing yellowish brown; gaster brown, with a yellow transverse bright ribbon at 1/3 base of gaster.</p></tp:treatment-sec><tp:treatment-sec sec-type="material" id="SECID0EJ4BG"><title>Material examined.</title><p>Holotype: China: ♀, Beijing: Miyun Reservoir, <named-content xmlns:xlink="http://www.w3.org/1999/xlink" content-type="dwc:verbatimCoordinates" xlink:type="simple"><named-content content-type="geo-json" specific-use="{&#34;type&#34;:&#34;Point&#34;,&#34;coordinates&#34;:[116.500000,40.290000]}" id="NCID0ES4BG" xlink:type="simple">40.29°N, 116.50°E</named-content></named-content>, 18.VII.1983, ex. pupae of <italic><tp:taxon-name><tp:taxon-name-part taxon-name-part-type="genus">Dendrolimus</tp:taxon-name-part> <tp:taxon-name-part taxon-name-part-type="species">tabulaeformis</tp:taxon-name-part></tp:taxon-name></italic>, leg. Ju-Wen Wu. Paratypes: China: 1♂, 2♀, same data as holotype; 2♀, Beijing: Miyun Reservoir, 20.VII.1983, ex. pupae of <italic><tp:taxon-name><tp:taxon-name-part taxon-name-part-type="genus">Dendrolimus</tp:taxon-name-part> <tp:taxon-name-part taxon-name-part-type="species">tabulaeformis</tp:taxon-name-part></tp:taxon-name></italic>, leg. Ju-Wen Wu; 5♀, Beijing: Huairou, 15.VI.1982, ex. <italic><tp:taxon-name><tp:taxon-name-part taxon-name-part-type="genus">Illiberis</tp:taxon-name-part> <tp:taxon-name-part taxon-name-part-type="species">pruni</tp:taxon-name-part></tp:taxon-name></italic>, leg. Mr. Jin; 1♀, Beijing: Songshan, 26.VIII.1984, ex. <italic><tp:taxon-name><tp:taxon-name-part taxon-name-part-type="genus">Illiberis</tp:taxon-name-part> <tp:taxon-name-part taxon-name-part-type="species">pruni</tp:taxon-name-part></tp:taxon-name></italic>; 4♀, Beijing: Changping, 15.VI.1981, ex. <italic><tp:taxon-name><tp:taxon-name-part taxon-name-part-type="genus">Locastra</tp:taxon-name-part> <tp:taxon-name-part taxon-name-part-type="species">muscosalis</tp:taxon-name-part></tp:taxon-name></italic>, leg. Zhen-Hua Liu; 1♀, Beijing: Yuanmingyuan Imperial Garden, 18.VII.1984, ex. larvae of <italic><tp:taxon-name><tp:taxon-name-part taxon-name-part-type="genus">Lymantria</tp:taxon-name-part> <tp:taxon-name-part taxon-name-part-type="species">dispar</tp:taxon-name-part></tp:taxon-name></italic>, leg. Mu-Zong Cheng; 6♀, Beijing: Yuanmingyuan Imperial Garden, 2.VI.1984, ex. larvae of <italic><tp:taxon-name><tp:taxon-name-part taxon-name-part-type="genus">Lymantria</tp:taxon-name-part> <tp:taxon-name-part taxon-name-part-type="species">dispar</tp:taxon-name-part></tp:taxon-name></italic>, leg. Ding-Xi Liao; 4♂, 5♀, Beijing: Mentougou, late July of 1983, ex. <italic><tp:taxon-name><tp:taxon-name-part taxon-name-part-type="genus">Prothesia</tp:taxon-name-part> <tp:taxon-name-part taxon-name-part-type="species">similes</tp:taxon-name-part> <tp:taxon-name-part taxon-name-part-type="subspecies">xanthocampa</tp:taxon-name-part></tp:taxon-name></italic>, leg. Sui-Hua Zhao; 1♀, Beijing: Qingbaichang, leg. Ding-Xi Liao.</p></tp:treatment-sec><tp:treatment-sec sec-type="etymology" id="SECID0EJBAI"><title>Etymology.</title><p>In memory of professor Ding-xi Liao in China.</p></tp:treatment-sec><tp:treatment-sec sec-type="host" id="SECID0EOBAI"><title>Hosts.</title><p>Larvae of <italic><tp:taxon-name><tp:taxon-name-part taxon-name-part-type="genus">Illiberis</tp:taxon-name-part> <tp:taxon-name-part taxon-name-part-type="species">pruni</tp:taxon-name-part></tp:taxon-name></italic> Dyar, <italic><tp:taxon-name><tp:taxon-name-part taxon-name-part-type="genus">Illiberis</tp:taxon-name-part> <tp:taxon-name-part taxon-name-part-type="species">nigra</tp:taxon-name-part></tp:taxon-name></italic> Leech (<tp:taxon-name><tp:taxon-name-part taxon-name-part-type="order">Lepidoptera</tp:taxon-name-part></tp:taxon-name>: <tp:taxon-name><tp:taxon-name-part taxon-name-part-type="family">Zygaenidae</tp:taxon-name-part></tp:taxon-name>), <italic><tp:taxon-name><tp:taxon-name-part taxon-name-part-type="genus">Lymantria</tp:taxon-name-part> <tp:taxon-name-part taxon-name-part-type="species">dispar</tp:taxon-name-part></tp:taxon-name></italic> (L.) (<tp:taxon-name><tp:taxon-name-part taxon-name-part-type="order">Lepidoptera</tp:taxon-name-part></tp:taxon-name>: <tp:taxon-name><tp:taxon-name-part taxon-name-part-type="superfamily">Noctuoidea</tp:taxon-name-part></tp:taxon-name>) and <italic><tp:taxon-name><tp:taxon-name-part taxon-name-part-type="genus">Porthesia</tp:taxon-name-part> <tp:taxon-name-part taxon-name-part-type="species">similis</tp:taxon-name-part></tp:taxon-name></italic> (Fueszly) (<tp:taxon-name><tp:taxon-name-part taxon-name-part-type="order">Lepidoptera</tp:taxon-name-part></tp:taxon-name>: <tp:taxon-name><tp:taxon-name-part taxon-name-part-type="genus">Lymantridae</tp:taxon-name-part></tp:taxon-name>), pupae of <italic><tp:taxon-name><tp:taxon-name-part taxon-name-part-type="genus">Dendrolimus</tp:taxon-name-part> <tp:taxon-name-part taxon-name-part-type="species">tabulaeformis</tp:taxon-name-part></tp:taxon-name></italic> Tsai <italic>et</italic> Liu, <italic><tp:taxon-name><tp:taxon-name-part taxon-name-part-type="genus">Dendrolimus</tp:taxon-name-part> <tp:taxon-name-part taxon-name-part-type="species">superans</tp:taxon-name-part></tp:taxon-name></italic> (Butler) (<tp:taxon-name><tp:taxon-name-part taxon-name-part-type="order">Lepidoptera</tp:taxon-name-part></tp:taxon-name>: <tp:taxon-name><tp:taxon-name-part taxon-name-part-type="family">Lasiocampidae</tp:taxon-name-part></tp:taxon-name>), <italic><tp:taxon-name><tp:taxon-name-part taxon-name-part-type="genus">Illiberis</tp:taxon-name-part> <tp:taxon-name-part taxon-name-part-type="species">ulmivora</tp:taxon-name-part></tp:taxon-name></italic> Graeser, <italic><tp:taxon-name><tp:taxon-name-part taxon-name-part-type="genus">Pseudopanolis</tp:taxon-name-part> <tp:taxon-name-part taxon-name-part-type="species">flavimacula</tp:taxon-name-part></tp:taxon-name></italic> Inaba (<tp:taxon-name><tp:taxon-name-part taxon-name-part-type="order">Lepidoptera</tp:taxon-name-part></tp:taxon-name>: <tp:taxon-name><tp:taxon-name-part taxon-name-part-type="family">Noctuidae</tp:taxon-name-part></tp:taxon-name>), <italic><tp:taxon-name><tp:taxon-name-part taxon-name-part-type="genus">Rogas</tp:taxon-name-part> <tp:taxon-name-part taxon-name-part-type="species">dendrolimi</tp:taxon-name-part></tp:taxon-name></italic> (Matsumura) (<tp:taxon-name><tp:taxon-name-part taxon-name-part-type="order">Hymenoptera</tp:taxon-name-part></tp:taxon-name>: <tp:taxon-name><tp:taxon-name-part taxon-name-part-type="family">Braconidae</tp:taxon-name-part></tp:taxon-name>) and <tp:taxon-name><tp:taxon-name-part taxon-name-part-type="family">Tenthredinidae</tp:taxon-name-part></tp:taxon-name> sp..</p></tp:treatment-sec><tp:treatment-sec sec-type="distribution" id="SECID0E1GAI"><title>Distribution.</title><p>China (Liaoning, Beijing, Hebei, Shanxi, Shandong, Gansu, Qinghai).</p><!--PageBreak--></tp:treatment-sec></tp:taxon-treatment>
