# Supplementary material for: Review of Dibrachys Förster from China (Hymenoptera, Chalcidoidea, Pteromalidae)
Source: Zookeys. 2017 Feb 14;(656):123–49. doi: 10.3897/zookeys.656.11373 (PMC5345365; doi:10.3897/zookeys.656.11373)
Supplement: XML Treatment for Dibrachys maculipennis [file zookeys.656.11373-treatment13.xml]

<!DOCTYPE tp:taxon-treatment
  PUBLIC "-//TaxonX//DTD Taxonomic Treatment Publishing DTD v0 20100105//EN" "tax-treatment-NSO.dtd">
<tp:taxon-treatment xmlns:tp="http://www.plazi.org/taxpub"><tp:treatment-meta><kwd-group><label>Taxon classification</label><kwd><named-content content-type="kingdom">Animalia</named-content></kwd><kwd><named-content content-type="order">Hymenoptera</named-content></kwd><kwd><named-content content-type="family">Pteromalidae</named-content></kwd></kwd-group><mixed-citation publication-type="journal"><person-group><name><surname>Jiao</surname><given-names>Tian-yang</given-names></name><name><surname>Yao</surname><given-names>Qin-ying</given-names></name><name><surname>Xiao</surname><given-names>Hui</given-names></name></person-group><article-title>Review of <italic><tp:taxon-name><tp:taxon-name-part taxon-name-part-type="genus">Dibrachys</tp:taxon-name-part></tp:taxon-name></italic> Förster from China (<tp:taxon-name><tp:taxon-name-part taxon-name-part-type="order">Hymenoptera</tp:taxon-name-part></tp:taxon-name>, <tp:taxon-name><tp:taxon-name-part taxon-name-part-type="superfamily">Chalcidoidea</tp:taxon-name-part></tp:taxon-name>, <tp:taxon-name><tp:taxon-name-part taxon-name-part-type="family">Pteromalidae</tp:taxon-name-part></tp:taxon-name>)</article-title><source>Zookeys</source><day>14</day><month>2</month><year>2017</year><volume>2017</volume><issue>656</issue><fpage>123</fpage><lpage>149</lpage><pub-id pub-id-type="doi">10.3897/zookeys.656.11373</pub-id></mixed-citation></tp:treatment-meta><tp:nomenclature><tp:taxon-name>
              <tp:taxon-name-part taxon-name-part-type="genus">Dibrachys</tp:taxon-name-part>
              <tp:taxon-name-part taxon-name-part-type="species">maculipennis</tp:taxon-name-part>
            </tp:taxon-name><tp:taxon-authority>Szelényi, 1957, new record to China</tp:taxon-authority><xref ref-type="fig" rid="F4">Figs 33–37</xref><!--PageBreak--><tp:nomenclature-citation-list><tp:nomenclature-citation><tp:taxon-name>
                  <tp:taxon-name-part taxon-name-part-type="genus">Dibrachys</tp:taxon-name-part> <tp:taxon-name-part taxon-name-part-type="species">maculipennis</tp:taxon-name-part></tp:taxon-name><comment>Szelényi, 1957: 301, 307.</comment></tp:nomenclature-citation></tp:nomenclature-citation-list></tp:nomenclature><tp:treatment-sec sec-type="diagnosis" id="SECID0EWIAI"><title>Diagnosis.</title><p>Body slender (Figs <xref ref-type="fig" rid="F4">33</xref>, <xref ref-type="fig" rid="F4">34</xref>), length 2.2–2.3 mm; gaster spindle. Head in frontal view (Fig. <xref ref-type="fig" rid="F4">35</xref>), 1.13× as wide as high; antennal scrobe very shallow, extending upwards but not reaching anterior ocellus; antennal insertion slightly above lower ocular line; lower face flat; clypeus with transverse striation and lower margin slightly protruding with two blunt teeth. Antennal scape as long as eye height, reaching lower margin of anterior ocellus; length of pedicel and flagellum combined slightly shorter than head width (0.95×); anelli transverse; Fu<sub>1</sub> to Fu<sub>3</sub> slightly long than broad respectively, Fu<sub>4</sub> and Fu<sub>5</sub> quadrate, Fu<sub>6</sub> slightly transverse; clava slightly clavate, 2× as long as broad. Head in dorsal view, 2× as wide as long; occipital carina strong; <abbrev xmlns:xlink="http://www.w3.org/1999/xlink" xlink:title="posterior ocellar distance" id="ABBRID0ESJAI" xlink:type="simple">POL</abbrev> 1.5× <abbrev xmlns:xlink="http://www.w3.org/1999/xlink" xlink:title="ocellocular distance" id="ABBRID0EWJAI" xlink:type="simple">OOL</abbrev>. Mesosoma 1.6× as long as broad, with regular reticulation. Propodeum (Fig. <xref ref-type="fig" rid="F4">36</xref>) with median carina incomplete; plicae distinct anteriorly. Fore wing (Fig. <xref ref-type="fig" rid="F4">37</xref>) with a yellowish-brown infumation behind marginal vein; submarginal vein 2× as long as marginal vein, marginal vein 1.94× as long as postmarginal vein, 1.5× as long as stigmal vein; stigma vein slightly longer than postmarginal vein (1.1×). Gaster 2× as long as broad, 1.14× as broad as thorax width.</p></tp:treatment-sec><tp:treatment-sec sec-type="material" id="SECID0ECKAI"><title>Material examined.</title><p>China: 2♀, Beijing, V1967; 1♀, Shaanxi: Hangzhou, X.1959, ex. <italic><tp:taxon-name><tp:taxon-name-part taxon-name-part-type="genus">Smerinthus</tp:taxon-name-part> <tp:taxon-name-part taxon-name-part-type="species">planus</tp:taxon-name-part></tp:taxon-name></italic> Walker, leg. Zhe-Min Zheng; 1♀, Zhejiang: Hangzhou, 7.VI.1972, ex. <italic><tp:taxon-name><tp:taxon-name-part taxon-name-part-type="genus">Apanteles</tp:taxon-name-part> <tp:taxon-name-part taxon-name-part-type="species">baoris</tp:taxon-name-part></tp:taxon-name></italic> Wilkinson, leg. Ding-Xi Liao.</p></tp:treatment-sec><tp:treatment-sec sec-type="host" id="SECID0EFLAI"><title>Hosts.</title><p>Recorded hosts of the species were <italic><tp:taxon-name><tp:taxon-name-part taxon-name-part-type="genus">Megachile</tp:taxon-name-part> <tp:taxon-name-part taxon-name-part-type="species">rotundata</tp:taxon-name-part></tp:taxon-name></italic> (Fabricius) (<tp:taxon-name><tp:taxon-name-part taxon-name-part-type="order">Hymenoptera</tp:taxon-name-part></tp:taxon-name>: <tp:taxon-name><tp:taxon-name-part taxon-name-part-type="family">Megachilidae</tp:taxon-name-part></tp:taxon-name>) (<xref ref-type="bibr" rid="B31">Peck 1969</xref>) and <italic><tp:taxon-name><tp:taxon-name-part taxon-name-part-type="genus">Hyphantria</tp:taxon-name-part> <tp:taxon-name-part taxon-name-part-type="species">cunea</tp:taxon-name-part></tp:taxon-name></italic> (Drury) (<tp:taxon-name><tp:taxon-name-part taxon-name-part-type="order">Lepidoptera</tp:taxon-name-part></tp:taxon-name>: <tp:taxon-name><tp:taxon-name-part taxon-name-part-type="family">Erebidae</tp:taxon-name-part></tp:taxon-name>) (<xref ref-type="bibr" rid="B12">Dzhanokmen 1978</xref>). Here we newly report <italic><tp:taxon-name><tp:taxon-name-part taxon-name-part-type="genus">Smerinthus</tp:taxon-name-part> <tp:taxon-name-part taxon-name-part-type="species">planus</tp:taxon-name-part></tp:taxon-name></italic> Walker (<tp:taxon-name><tp:taxon-name-part taxon-name-part-type="order">Lepidoptera</tp:taxon-name-part></tp:taxon-name>: <tp:taxon-name><tp:taxon-name-part taxon-name-part-type="family">Sphingidae</tp:taxon-name-part></tp:taxon-name>) and <italic><tp:taxon-name><tp:taxon-name-part taxon-name-part-type="genus">Apanteles</tp:taxon-name-part> <tp:taxon-name-part taxon-name-part-type="species">baoris</tp:taxon-name-part></tp:taxon-name></italic> Wilkinson (Hymenopter: <tp:taxon-name><tp:taxon-name-part taxon-name-part-type="family">Braconidae</tp:taxon-name-part></tp:taxon-name>).</p></tp:treatment-sec><tp:treatment-sec sec-type="distribution" id="SECID0ECOAI"><title>Distribution.</title><p>China (Beijing, Shaanxi, Zhejiang); Palearctic, Nearctic and Neotropic regions.</p></tp:treatment-sec><tp:treatment-sec><!--Section generated to contain objects referenced in tp:taxon-treatment.--><fig id="F4" position="float" orientation="portrait"><label>Figures 29–37.</label><caption><p>
          <bold>29–32</bold> <italic><tp:taxon-name><tp:taxon-name-part taxon-name-part-type="genus">Dibrachys</tp:taxon-name-part> <tp:taxon-name-part taxon-name-part-type="species">liaoi</tp:taxon-name-part></tp:taxon-name></italic> sp. n., female holotype <bold>29</bold> Body in dorsal view <bold>30</bold> Body in lateral view <bold>31</bold> Head in frontal view <bold>32</bold> Propodeum <bold>33–37</bold> <italic><tp:taxon-name><tp:taxon-name-part taxon-name-part-type="genus">Dibrachys</tp:taxon-name-part> <tp:taxon-name-part taxon-name-part-type="species">maculipennis</tp:taxon-name-part></tp:taxon-name></italic> Szelényi <bold>33</bold> Body in dorsal view <bold>34</bold> Body in lateral view <bold>35</bold> Head in frontal view <bold>36</bold> Propodeum <bold>37</bold> Fore wing.</p></caption><graphic xmlns:xlink="http://www.w3.org/1999/xlink" xlink:href="zookeys-656-123-g004.jpg" position="float" orientation="portrait" xlink:type="simple" id="oo_122523.jpg"/></fig></tp:treatment-sec><ref-list><ref id="B31"><mixed-citation xmlns:xlink="http://www.w3.org/1999/xlink" xlink:type="simple">
          <person-group><name name-style="western"><surname>Peck</surname><given-names>O</given-names></name></person-group> (<year>1969</year>) <article-title>Chalcidoid (<tp:taxon-name><tp:taxon-name-part taxon-name-part-type="order">Hymenoptera</tp:taxon-name-part></tp:taxon-name>) parasites of the alfalfa leaf-cutter bee, <tp:taxon-name><tp:taxon-name-part taxon-name-part-type="genus">Megachile</tp:taxon-name-part> <tp:taxon-name-part taxon-name-part-type="species">rotundata</tp:taxon-name-part></tp:taxon-name> in Canada.</article-title> <source>Canadian Entomologist</source> <volume>101</volume>: <fpage>418</fpage>–<lpage>422</lpage>. <ext-link xlink:type="simple" ext-link-type="doi" xlink:href="10.4039/Ent101418-4">https://doi.org/10.4039/Ent101418-4</ext-link></mixed-citation></ref><ref id="B12"><mixed-citation xmlns:xlink="http://www.w3.org/1999/xlink" xlink:type="simple">
          <person-group><name name-style="western"><surname>Dzhanokmen</surname><given-names>KA</given-names></name></person-group> (<year>1978</year>) <article-title><tp:taxon-name><tp:taxon-name-part taxon-name-part-type="order">Hymenoptera</tp:taxon-name-part></tp:taxon-name> III. <tp:taxon-name><tp:taxon-name-part taxon-name-part-type="superfamily">Chalcidoidea</tp:taxon-name-part></tp:taxon-name> 5. <tp:taxon-name><tp:taxon-name-part taxon-name-part-type="family">Pteromalidae</tp:taxon-name-part></tp:taxon-name>.</article-title> <source>Opredeliteli Nasekomikh Evropeyskoy Chasti SSR</source> <volume>3</volume>: <fpage>57</fpage>–<lpage>228</lpage>.</mixed-citation></ref></ref-list></tp:taxon-treatment>
