# Supplementary material for: Review of Dibrachys Förster from China (Hymenoptera, Chalcidoidea, Pteromalidae)
Source: Zookeys. 2017 Feb 14;(656):123–49. doi: 10.3897/zookeys.656.11373 (PMC5345365; doi:10.3897/zookeys.656.11373)
Supplement: XML Treatment for Dibrachys microgastri [file zookeys.656.11373-treatment14.xml]

<!DOCTYPE tp:taxon-treatment
  PUBLIC "-//TaxonX//DTD Taxonomic Treatment Publishing DTD v0 20100105//EN" "tax-treatment-NSO.dtd">
<tp:taxon-treatment xmlns:tp="http://www.plazi.org/taxpub"><tp:treatment-meta><kwd-group><label>Taxon classification</label><kwd><named-content content-type="kingdom">Animalia</named-content></kwd><kwd><named-content content-type="order">Hymenoptera</named-content></kwd><kwd><named-content content-type="family">Pteromalidae</named-content></kwd></kwd-group><mixed-citation publication-type="journal"><person-group><name><surname>Jiao</surname><given-names>Tian-yang</given-names></name><name><surname>Yao</surname><given-names>Qin-ying</given-names></name><name><surname>Xiao</surname><given-names>Hui</given-names></name></person-group><article-title>Review of <italic><tp:taxon-name><tp:taxon-name-part taxon-name-part-type="genus">Dibrachys</tp:taxon-name-part></tp:taxon-name></italic> Förster from China (<tp:taxon-name><tp:taxon-name-part taxon-name-part-type="order">Hymenoptera</tp:taxon-name-part></tp:taxon-name>, <tp:taxon-name><tp:taxon-name-part taxon-name-part-type="superfamily">Chalcidoidea</tp:taxon-name-part></tp:taxon-name>, <tp:taxon-name><tp:taxon-name-part taxon-name-part-type="family">Pteromalidae</tp:taxon-name-part></tp:taxon-name>)</article-title><source>Zookeys</source><day>14</day><month>2</month><year>2017</year><volume>2017</volume><issue>656</issue><fpage>123</fpage><lpage>149</lpage><pub-id pub-id-type="doi">10.3897/zookeys.656.11373</pub-id></mixed-citation></tp:treatment-meta><tp:nomenclature><tp:taxon-name>
              <tp:taxon-name-part taxon-name-part-type="genus">Dibrachys</tp:taxon-name-part>
              <tp:taxon-name-part taxon-name-part-type="species">microgastri</tp:taxon-name-part>
            </tp:taxon-name><tp:taxon-authority>(Bouché, 1834)</tp:taxon-authority><xref ref-type="fig" rid="F5">Figs 38–41</xref><tp:nomenclature-citation-list><tp:nomenclature-citation><tp:taxon-name>
                  <tp:taxon-name-part taxon-name-part-type="genus">Diplolepis</tp:taxon-name-part> <tp:taxon-name-part taxon-name-part-type="species">microgastri</tp:taxon-name-part></tp:taxon-name><comment>Bouché, 1834: 168; neotype female in <named-content xmlns:xlink="http://www.w3.org/1999/xlink" content-type="dwc:institutional_code" xlink:type="simple">ZMH</named-content> by <xref ref-type="bibr" rid="B32">Peters and Baur 2011</xref>: 12. Syntypes presumed lost (<xref ref-type="bibr" rid="B20">Graham 1969</xref>: 811). <xref ref-type="bibr" rid="B27">Möller 1886</xref>: 83; <xref ref-type="bibr" rid="B41">Vidal 2001</xref>, 7: 62.</comment></tp:nomenclature-citation><tp:nomenclature-citation><tp:taxon-name>
                  <tp:taxon-name-part taxon-name-part-type="genus">Dibrachys</tp:taxon-name-part> <tp:taxon-name-part taxon-name-part-type="species">microgastri</tp:taxon-name-part></tp:taxon-name><comment>(Bouché) Peters &amp; Baur, 2011: 18; <xref ref-type="bibr" rid="B41">Vidal 2001</xref>: 62.</comment></tp:nomenclature-citation><tp:nomenclature-citation><tp:taxon-name>
              <tp:taxon-name-part taxon-name-part-type="genus">Dibrachys</tp:taxon-name-part>
              <tp:taxon-name-part taxon-name-part-type="species">microgastri</tp:taxon-name-part>
            </tp:taxon-name><comment>Synonymy: <tp:taxon-name><tp:taxon-name-part taxon-name-part-type="genus">Pteromalus</tp:taxon-name-part> <tp:taxon-name-part taxon-name-part-type="species">cavus</tp:taxon-name-part></tp:taxon-name> Walker, 1835: 477–478; <tp:taxon-name><tp:taxon-name-part taxon-name-part-type="genus">Pteromalus</tp:taxon-name-part> <tp:taxon-name-part taxon-name-part-type="species">decedens</tp:taxon-name-part></tp:taxon-name> Walker, 1835: 478; <tp:taxon-name><tp:taxon-name-part taxon-name-part-type="genus">Pteromalus</tp:taxon-name-part> <tp:taxon-name-part taxon-name-part-type="species">albinervis</tp:taxon-name-part></tp:taxon-name> Ratzeburg, 1844: 199; <tp:taxon-name><tp:taxon-name-part taxon-name-part-type="genus">Pteromalus</tp:taxon-name-part> <tp:taxon-name-part taxon-name-part-type="species">boucheanus</tp:taxon-name-part></tp:taxon-name> Ratzeburg, 1844: 196; <tp:taxon-name><tp:taxon-name-part taxon-name-part-type="genus">Pteromalus</tp:taxon-name-part> <tp:taxon-name-part taxon-name-part-type="species">tenuis</tp:taxon-name-part></tp:taxon-name> Ratzeburg, 1844: 195; <tp:taxon-name><tp:taxon-name-part taxon-name-part-type="genus">Pteromalus</tp:taxon-name-part> <tp:taxon-name-part taxon-name-part-type="species">zelleri</tp:taxon-name-part></tp:taxon-name> Ratzeburg, 1848: 190; <tp:taxon-name><tp:taxon-name-part taxon-name-part-type="genus">Pteromalus</tp:taxon-name-part> <tp:taxon-name-part taxon-name-part-type="species">vesparum</tp:taxon-name-part></tp:taxon-name> Ratzeburg, 1852: 233; <tp:taxon-name><tp:taxon-name-part taxon-name-part-type="genus">Cleonymus</tp:taxon-name-part> <tp:taxon-name-part taxon-name-part-type="species">clisiocampae</tp:taxon-name-part></tp:taxon-name> Fitch, 1856: 431–432; <tp:taxon-name><tp:taxon-name-part taxon-name-part-type="genus">Pteromalus</tp:taxon-name-part> <tp:taxon-name-part taxon-name-part-type="species">boarmiae</tp:taxon-name-part></tp:taxon-name> Walker in Newman, 1863: 8609, 8610; <tp:taxon-name><tp:taxon-name-part taxon-name-part-type="genus">Cheiropachus</tp:taxon-name-part> <tp:taxon-name-part taxon-name-part-type="species">nigro-cyaneus</tp:taxon-name-part></tp:taxon-name> Norton, 1869: 327; <tp:taxon-name><tp:taxon-name-part taxon-name-part-type="genus">Eupelmus</tp:taxon-name-part> <tp:taxon-name-part taxon-name-part-type="species">cereanus</tp:taxon-name-part></tp:taxon-name> Rondani, 1876: 38. 40; <tp:taxon-name><tp:taxon-name-part taxon-name-part-type="genus">Pteromalus</tp:taxon-name-part> <tp:taxon-name-part taxon-name-part-type="species">gelechiae</tp:taxon-name-part></tp:taxon-name> Webster, 1883: 151; <tp:taxon-name><tp:taxon-name-part taxon-name-part-type="genus">Pteromalus</tp:taxon-name-part> <tp:taxon-name-part taxon-name-part-type="species">chionobae</tp:taxon-name-part></tp:taxon-name> Howard, 1889: 1872, 1889; <tp:taxon-name><tp:taxon-name-part taxon-name-part-type="genus">Arthrolytus</tp:taxon-name-part> <tp:taxon-name-part taxon-name-part-type="species">apatelae</tp:taxon-name-part></tp:taxon-name> Ashmead, 1893: 162; <tp:taxon-name><tp:taxon-name-part taxon-name-part-type="genus">Arthrolytus</tp:taxon-name-part> <tp:taxon-name-part taxon-name-part-type="species">pimplae</tp:taxon-name-part></tp:taxon-name> Ashmead, 1894: 339; <tp:taxon-name><tp:taxon-name-part taxon-name-part-type="genus">Trichomalus</tp:taxon-name-part> <tp:taxon-name-part taxon-name-part-type="species">truyilloi</tp:taxon-name-part></tp:taxon-name> Blanchard, 1938: 178; <tp:taxon-name><tp:taxon-name-part taxon-name-part-type="genus">Tritneptis</tp:taxon-name-part> <tp:taxon-name-part taxon-name-part-type="species">elegans</tp:taxon-name-part></tp:taxon-name> Szelényi, 1981: 400. </comment></tp:nomenclature-citation></tp:nomenclature-citation-list></tp:nomenclature><tp:treatment-sec sec-type="diagnosis" id="SECID0EPWAI"><title>Diagnosis.</title><p>Body slender (Figs <xref ref-type="fig" rid="F5">38</xref>, <xref ref-type="fig" rid="F5">39</xref>), length 1.8–2.5 mm; gaster long ovate, spindle-shaped. Head in frontal view (Fig. <xref ref-type="fig" rid="F5">40</xref>), width 1.21× height; antennal scrobe extending upwards but not reaching anterior ocellus; antennal insertion placed on lower ocular line; lower face at least slightly convex; sculpture on face larger than on vertex; clypeus with longitudinal striation; lower margin of clypeus slightly protruded, emarginated and with two blunt teeth. Antennal scape slightly shorter than eye height; not reaching lower margin of anterior ocellus; length of pedicle and flagellum shorter than head width; anelli transverse; each funicular segment quadrate except Fu<sub>6</sub> transverse; setae on antenna become an angle with antennal surface. Mesosoma 1.43× as long as broad; mid lobe of mesoscutum with coarse sculpture. Propodeum with complete plicae and weak median carina. Fore wing (Fig. <xref ref-type="fig" rid="F5">41</xref>) 1.88× as long as broad; submarginal vein 2× as long as marginal vein, marginal vein 1.9-2.5× postmarginal vein, postmarginal vein shorter or as most as long as stigmal vein; stigmal vein straight. Gaster 2× as long as broad, slightly broader than thorax width.</p><fig id="F5" position="float" orientation="portrait"><label>Figures 38–47.</label><caption><p>
          <bold>38–41</bold> <italic><tp:taxon-name><tp:taxon-name-part taxon-name-part-type="genus">Dibrachys</tp:taxon-name-part> <tp:taxon-name-part taxon-name-part-type="species">microgastri</tp:taxon-name-part></tp:taxon-name></italic> (Bouché) <bold>38</bold> Body in dorsal view <bold>39</bold> Body in lateral view <bold>40</bold> Head in frontal view <bold>41</bold> Fore wing <bold>42–47</bold> <italic><tp:taxon-name><tp:taxon-name-part taxon-name-part-type="genus">Dibrachys</tp:taxon-name-part> <tp:taxon-name-part taxon-name-part-type="species">qinghaiensis</tp:taxon-name-part></tp:taxon-name></italic> sp. n., female holotype <bold>42</bold> Body in lateral view <bold>43</bold> Body in dorsal view <bold>44</bold> Head in lateral view <bold>45</bold> Head in frontal view <bold>46</bold> Mesoscutum <bold>47</bold> Fore wing.</p></caption><graphic xmlns:xlink="http://www.w3.org/1999/xlink" xlink:href="zookeys-656-123-g005.jpg" position="float" orientation="portrait" xlink:type="simple" id="oo_122524.jpg"/></fig></tp:treatment-sec><tp:treatment-sec sec-type="material" id="SECID0ECZAI"><title>Material examined.</title><p>China: 3♂, 7♀, Heilongjiang: Hailin, VI.1975, ex. pupae of <italic><tp:taxon-name><tp:taxon-name-part taxon-name-part-type="genus">Atractodes</tp:taxon-name-part></tp:taxon-name></italic> sp., leg. Gui-You Zhang; 2♂, 1♀, Heilongjiang: Yichun, 3.VII.1972, ex. <tp:taxon-name><tp:taxon-name-part taxon-name-part-type="family">Tachinidae</tp:taxon-name-part></tp:taxon-name> sp. on <tp:taxon-name><tp:taxon-name-part taxon-name-part-type="family">Tortricidae</tp:taxon-name-part></tp:taxon-name> sp., leg. Ding-Xi Liao; 1♂, 8♀Heilongjiang: Yichun, 13.VII.1962, ex. <tp:taxon-name><tp:taxon-name-part taxon-name-part-type="family">Tachinidae</tp:taxon-name-part></tp:taxon-name> sp. on <italic><tp:taxon-name><tp:taxon-name-part taxon-name-part-type="genus">Ptycholomoides</tp:taxon-name-part> <tp:taxon-name-part taxon-name-part-type="species">aeriferanus</tp:taxon-name-part></tp:taxon-name></italic> Herrich-Schaffer, leg. Ding-Xi Liao; 2♂, 6♀, Heilongjiang: Yichun, 18.IX.1975, ex. <italic><tp:taxon-name><tp:taxon-name-part taxon-name-part-type="genus">Ptycholomoides</tp:taxon-name-part> <tp:taxon-name-part taxon-name-part-type="species">aeriferanus</tp:taxon-name-part></tp:taxon-name></italic> Herrich-Schaffer, leg. You-Qiao Liu; 4♀, Heilongjiang: Harbin, 3.VII.1962, ex. pupae of <italic><tp:taxon-name><tp:taxon-name-part taxon-name-part-type="genus">Yponomeuta</tp:taxon-name-part> <tp:taxon-name-part taxon-name-part-type="species">padella</tp:taxon-name-part></tp:taxon-name></italic> Linnaeus, leg. Tai-Lu Chen; 5♀, Heilongjiang: Harbin, 4.VII.1962, ex. pupae of flies, leg. Tai-Lu Chen; 1♂, 2♀, Heilongjiang: Harbin, 11.V.1978, ex. pupae of <italic><tp:taxon-name><tp:taxon-name-part taxon-name-part-type="genus">Anacampsis</tp:taxon-name-part> <tp:taxon-name-part taxon-name-part-type="species">populella</tp:taxon-name-part></tp:taxon-name></italic> Clerck, leg. Wen-Min Chen; 2♂, 7♀, Heilongjiang: Harbin, 11.IV.1978, ex. larvae of <tp:taxon-name><tp:taxon-name-part taxon-name-part-type="family">Aphididae</tp:taxon-name-part></tp:taxon-name> sp., leg. Wen-Min Chen; 11♂, Heilongjiang: Jiamusi, 21.IX.1979, ex. aphids on cabbagecabbage aphid, leg. Ding-Xi Liao; 1♂, 8♀,Heilongjiang: Mishan, VI.1963, ex. <italic><tp:taxon-name><tp:taxon-name-part taxon-name-part-type="genus">Pyrausta</tp:taxon-name-part> <tp:taxon-name-part taxon-name-part-type="species">nubilalis</tp:taxon-name-part></tp:taxon-name></italic> (Hübner), leg. De-Yun Deng; 1♂, 1♀, Heilongjiang: Dailing, 18.IX.1975, ex. <italic><tp:taxon-name><tp:taxon-name-part taxon-name-part-type="genus">Rhyacionia</tp:taxon-name-part> <tp:taxon-name-part taxon-name-part-type="species">buoliana</tp:taxon-name-part></tp:taxon-name></italic>, leg. Ding-Xi Liao; 2♀, Jilin: Siping, VII.1980, ex. <italic><tp:taxon-name><tp:taxon-name-part taxon-name-part-type="genus">Coleophoridae</tp:taxon-name-part></tp:taxon-name></italic> sp., leg. Yu-Ying Qiu; 5♀, Liaoning: Liaoyang, 19.VI.1980, ex. larvae of <italic><tp:taxon-name><tp:taxon-name-part taxon-name-part-type="genus">Lymantria</tp:taxon-name-part> <tp:taxon-name-part taxon-name-part-type="species">dispar</tp:taxon-name-part></tp:taxon-name></italic> L., leg. Yu-Bao Zhang and Gui-Zhi Zhang; 3♂, 7♀, Liaoning: Liaoyang, 17.VII.1979, ex. <italic><tp:taxon-name><tp:taxon-name-part taxon-name-part-type="genus">Musca</tp:taxon-name-part> <tp:taxon-name-part taxon-name-part-type="species">domestica</tp:taxon-name-part></tp:taxon-name></italic> (Linnaeus,1758), leg. Ding-Xi Liao; 1♀, Liaoning: Liaoyang, 10.VI.1979, ex. pupae of <italic><tp:taxon-name><tp:taxon-name-part taxon-name-part-type="genus">Cnidocampa</tp:taxon-name-part> <tp:taxon-name-part taxon-name-part-type="species">flavescens</tp:taxon-name-part></tp:taxon-name></italic> (Walker), leg. Yu-Bao Zhang; 5♀, Liaoning: Jinzhou, vi.1970, ex. <italic><tp:taxon-name><tp:taxon-name-part taxon-name-part-type="genus">Nephoteryx</tp:taxon-name-part> <tp:taxon-name-part taxon-name-part-type="species">pirivorella</tp:taxon-name-part></tp:taxon-name></italic> Matsumura, leg. Bin Liu; 1♂, 1♀, Liaoning: Shenyang, 11.VII.1978, ex. sawfly, leg. Gong-Tian Xu; 1♂, 1♀, Liaoning: Xingcheng, 25.V.1981, leg. Yan-Li Zhao; 4♀, Liaoning: Suizhong, 13.IX.1973, ex. pupae of <tp:taxon-name><tp:taxon-name-part taxon-name-part-type="family">Tachinidae</tp:taxon-name-part></tp:taxon-name> sp., leg. Shu-Hai Wang; 5♀, Liaoning: Liaoyang, Yuejiadadui, 1979, ex. pupae of <!--PageBreak--><italic><tp:taxon-name><tp:taxon-name-part taxon-name-part-type="genus">Lymantria</tp:taxon-name-part> <tp:taxon-name-part taxon-name-part-type="species">dispar</tp:taxon-name-part></tp:taxon-name></italic> (L.) from <italic><tp:taxon-name><tp:taxon-name-part taxon-name-part-type="genus">Populus</tp:taxon-name-part></tp:taxon-name></italic> sp., leg. Yu-bao Zhang &amp; Gui-Zhi Zhang; 1♀, Liaoning: Liaoyang, Beiling, 5.IX.1978, ex. <italic><tp:taxon-name><tp:taxon-name-part taxon-name-part-type="genus">Lymantria</tp:taxon-name-part> <tp:taxon-name-part taxon-name-part-type="species">dispar</tp:taxon-name-part></tp:taxon-name></italic> (L.), leg. Gong-Tian Xu; 1♀, Liaoning: Fuxian, 25.VI.1976, ex. <tp:taxon-name><tp:taxon-name-part taxon-name-part-type="family">Tortricidae</tp:taxon-name-part></tp:taxon-name> sp., leg. Ding-Xi Liao; 3♀, Liaon<!--PageBreak-->ing: Siping, VI.1989, ex. <tp:taxon-name><tp:taxon-name-part taxon-name-part-type="family">Yponomeutidae</tp:taxon-name-part></tp:taxon-name> sp., leg. Gui-You Zhang; 8♀, Liaoning: Fusong, IX.1953, ex. eggs of <italic><tp:taxon-name><tp:taxon-name-part taxon-name-part-type="genus">Dendrolimus</tp:taxon-name-part></tp:taxon-name></italic> sp.; 2♀, Inner Mongolia: Urad Middle Banner, 17.VII.1980, ex. <italic><tp:taxon-name><tp:taxon-name-part taxon-name-part-type="genus">Anacampsis</tp:taxon-name-part> <tp:taxon-name-part taxon-name-part-type="species">Populella</tp:taxon-name-part></tp:taxon-name></italic> Clerck, leg. Xu-Chang Huang; 3♂, Inner Mongolia: Horinger, 4.VIII.1981, ex. <italic><tp:taxon-name><tp:taxon-name-part taxon-name-part-type="genus">Malacosoma</tp:taxon-name-part></tp:taxon-name></italic> sp., leg. Qiang-Hua Shao; 1♂, 2♀, Inner Mongolia: Baotou, 19.IX.1989, ex. pupae of gelechiid moth, leg. Zhong-Ren Liu; 2♂, 3♀, Inner Mongolia: Baotou, 24.VI.1989, ex. pupae of ichneumon, leg. Zhong-Ren Liu; 1♀, Inner Mongolia: Baotou, 28.vii.1985, ex. <tp:taxon-name><tp:taxon-name-part taxon-name-part-type="family">Scolytidae</tp:taxon-name-part></tp:taxon-name> sp., Zhong-Ren Liu; 3♂, 7♀, Beijing, vii.1986, ex. pupae of <tp:taxon-name><tp:taxon-name-part taxon-name-part-type="family">Tachinidae</tp:taxon-name-part></tp:taxon-name> sp., leg. Da-Wei Huang; 1♂, 9♀, Beijing, 21.VIII.1962, ex. Tortricid, leg. Ding-Xi Liao; 5♀, Beijing: Xijiao, 20.IX.1957, ex. pupae of <italic><tp:taxon-name><tp:taxon-name-part taxon-name-part-type="genus">Stilprotia</tp:taxon-name-part> <tp:taxon-name-part taxon-name-part-type="species">salicis</tp:taxon-name-part></tp:taxon-name></italic>, leg. Tai-Lu Chen; 1♀, Beijing: Miyun, 17.VI.1984, ex. <italic><tp:taxon-name><tp:taxon-name-part taxon-name-part-type="genus">Dendrolimus</tp:taxon-name-part> <tp:taxon-name-part taxon-name-part-type="species">tabulaeformis</tp:taxon-name-part></tp:taxon-name></italic>, leg. Da-Wei Huang; 2♂, 6♀, Beijing: Daxing, 1963, ex. obsolete honeycomb, leg. Zong-You Xu; 2♀, Beijing: Yuanmingyuan Imperial Garden, 25.vii.1984, ex. larvae of <italic><tp:taxon-name><tp:taxon-name-part taxon-name-part-type="genus">Lymantria</tp:taxon-name-part> <tp:taxon-name-part taxon-name-part-type="species">dispar</tp:taxon-name-part></tp:taxon-name></italic>, leg. Mu-Zong Cheng; 4♀, Hebei: Zhangbei, VII-XII.1983, ex. <italic><tp:taxon-name><tp:taxon-name-part taxon-name-part-type="genus">Stilpnotia</tp:taxon-name-part> <tp:taxon-name-part taxon-name-part-type="species">candida</tp:taxon-name-part></tp:taxon-name></italic>, leg. Ding-Xi Liao; 8♂, 24♀, Hebei: Zhangbei, 21.VII.1983, larvae of <italic><tp:taxon-name><tp:taxon-name-part taxon-name-part-type="genus">Stilpnotia</tp:taxon-name-part> <tp:taxon-name-part taxon-name-part-type="species">candida</tp:taxon-name-part></tp:taxon-name></italic>, leg. Xing-Jun Li; 9♀, Hebei: Zhangbei, vii.1983, ex. <tp:taxon-name><tp:taxon-name-part taxon-name-part-type="genus">Lymantridae</tp:taxon-name-part></tp:taxon-name> sp., leg. Xing-Jun Li; 1♂, 5♀, Hebei: Zhangbei, ex. pupae of <italic><tp:taxon-name><tp:taxon-name-part taxon-name-part-type="genus">Gypsonoma</tp:taxon-name-part> <tp:taxon-name-part taxon-name-part-type="species">minutara</tp:taxon-name-part></tp:taxon-name></italic>, leg. Jun-Rong Dai; 1♀, Hebei: Fengning, 20.v.1992, ex. <italic><tp:taxon-name><tp:taxon-name-part taxon-name-part-type="genus">Rogas</tp:taxon-name-part> <tp:taxon-name-part taxon-name-part-type="species">dendrolimi</tp:taxon-name-part></tp:taxon-name></italic> (Matsumura), leg. Da-Zhou Wang; 2♂, 3♀, Shanxi: Taiyuan, 6.V.1991, ex. <italic><tp:taxon-name><tp:taxon-name-part taxon-name-part-type="genus">Eulecanium</tp:taxon-name-part> <tp:taxon-name-part taxon-name-part-type="species">gigantean</tp:taxon-name-part></tp:taxon-name></italic>, leg. Hui-Di Zhang; 2♀, Shanxi: Taigu, 8.VII.1979, ex. pupae of <tp:taxon-name><tp:taxon-name-part taxon-name-part-type="family">Yponomeutidae</tp:taxon-name-part></tp:taxon-name> sp., leg. Zhan-Gui Li; 1♂, 2♀, Shanxi: Taiyuan, 19.vi.1990, ex. pupae of <italic><tp:taxon-name><tp:taxon-name-part taxon-name-part-type="genus">Yponomeuta</tp:taxon-name-part> <tp:taxon-name-part taxon-name-part-type="species">polystinellus</tp:taxon-name-part></tp:taxon-name></italic> Felder, leg. Da-Wei Huang; 1♂, 1♀, Shanxi: Taiyuan, iv.1980, ex. pupae of <italic><tp:taxon-name><tp:taxon-name-part taxon-name-part-type="genus">Ancylis</tp:taxon-name-part> <tp:taxon-name-part taxon-name-part-type="species">sativa</tp:taxon-name-part></tp:taxon-name></italic> Liu, leg. Ci Yu; 3♀, Shanxi: Pingshun, 10.VIII.1978, ex. <italic><tp:taxon-name><tp:taxon-name-part taxon-name-part-type="genus">Pinus</tp:taxon-name-part> <tp:taxon-name-part taxon-name-part-type="species">tabuliformis</tp:taxon-name-part></tp:taxon-name></italic> Carrière; 1♂, 1♀, Shanxi: Taigu, 8.VII.1979, ex. pupae of <italic><tp:taxon-name><tp:taxon-name-part taxon-name-part-type="genus">Galleria</tp:taxon-name-part> <tp:taxon-name-part taxon-name-part-type="species">mellonella</tp:taxon-name-part></tp:taxon-name></italic>, leg. Zhan-Gui Li; 3♀, Shanxi: Taigu, 15.VI.1979, ex. larvae of <italic><tp:taxon-name><tp:taxon-name-part taxon-name-part-type="genus">Illiberis</tp:taxon-name-part> <tp:taxon-name-part taxon-name-part-type="species">nigra</tp:taxon-name-part></tp:taxon-name></italic> Leech, leg. Zhan-Gui Li; 4♀, Shanxi: Taigu, VII.1979, ex. <italic><tp:taxon-name><tp:taxon-name-part taxon-name-part-type="genus">Illiberis</tp:taxon-name-part> <tp:taxon-name-part taxon-name-part-type="species">nigra</tp:taxon-name-part></tp:taxon-name></italic> Leech, leg. Zhan-Gui Li; 1♀, Shanxi: Taigu, VII.1979, ex. <italic><tp:taxon-name><tp:taxon-name-part taxon-name-part-type="genus">Lithocolletis</tp:taxon-name-part> <tp:taxon-name-part taxon-name-part-type="species">ringoniella</tp:taxon-name-part></tp:taxon-name></italic> Mats., leg. Zhan-Gui Li; 2♀, Shanxi: Shuoxian, 24.V.1984, ex. <tp:taxon-name><tp:taxon-name-part taxon-name-part-type="family">Braconidae</tp:taxon-name-part></tp:taxon-name> on <italic><tp:taxon-name><tp:taxon-name-part taxon-name-part-type="genus">Coccinella</tp:taxon-name-part> <tp:taxon-name-part taxon-name-part-type="species">septempunctata</tp:taxon-name-part></tp:taxon-name></italic>, leg.Yu-Zhi Niu; 3♂, 6♀, Shanxi: Shuoxian, 3-16.VI.1984, ex. <tp:taxon-name><tp:taxon-name-part taxon-name-part-type="family">Braconidae</tp:taxon-name-part></tp:taxon-name> sp. on <italic><tp:taxon-name><tp:taxon-name-part taxon-name-part-type="genus">Anacampsis</tp:taxon-name-part> <tp:taxon-name-part taxon-name-part-type="species">Populella</tp:taxon-name-part></tp:taxon-name></italic> Clerck, leg.Yu-Zhi Niu; 3♂, 6♀, Shanxi: Shuoxian, 14-18.VI.1984, ex. <italic><tp:taxon-name><tp:taxon-name-part taxon-name-part-type="genus">Anacampsis</tp:taxon-name-part> <tp:taxon-name-part taxon-name-part-type="species">Populella</tp:taxon-name-part></tp:taxon-name></italic> Clerck, leg. Yu-Zhi Niu; 1♂, 2♀, Shanxi: Shuoxian, 20.VI.1983, ex. <italic><tp:taxon-name><tp:taxon-name-part taxon-name-part-type="genus">Anacampsis</tp:taxon-name-part> <tp:taxon-name-part taxon-name-part-type="species">Populella</tp:taxon-name-part></tp:taxon-name></italic> Clerck, leg.Yu-Zhi Niu; 1♂, 7♀, Shanxi: Shuoxian, V-VII.1984, ex. <tp:taxon-name><tp:taxon-name-part taxon-name-part-type="family">Tachinidae</tp:taxon-name-part></tp:taxon-name> sp. on <italic><tp:taxon-name><tp:taxon-name-part taxon-name-part-type="genus">Anacampsis</tp:taxon-name-part> <tp:taxon-name-part taxon-name-part-type="species">Populella</tp:taxon-name-part></tp:taxon-name></italic> Clerck, leg.Yu-Zhi Niu; 1♀, Shangdong: Weihai, 3.VI.1958, leg. Jin-Long Mao; 1♀, Shangdong: Fushan, 26.X.1958, leg. Jin-Long Mao; 1♂, 4♀, Henan: Anyang, 20.V.1956, ex. <italic><tp:taxon-name><tp:taxon-name-part taxon-name-part-type="genus">Pectinophora</tp:taxon-name-part> <tp:taxon-name-part taxon-name-part-type="species">gossypiella</tp:taxon-name-part></tp:taxon-name></italic> (Saunders), leg. Ding-Xi Liao; 3♀, Henan: Zhengzhou, 10.IX.1972, ex. larvae of <tp:taxon-name><tp:taxon-name-part taxon-name-part-type="family">Olethreutidae</tp:taxon-name-part></tp:taxon-name> sp., leg. Ding-Xi Liao; 1♀, Shaanxi: Xianyang, 6.III.1975, ex. pupae of <italic><tp:taxon-name><tp:taxon-name-part taxon-name-part-type="genus">Earias</tp:taxon-name-part> <tp:taxon-name-part taxon-name-part-type="species">cupreoviridis</tp:taxon-name-part></tp:taxon-name></italic> Walker, leg. Ding-Xi Liao; 2♂, 6♀, Ningxia: Luhuatai, 29.V.1982, ex. <italic><tp:taxon-name><tp:taxon-name-part taxon-name-part-type="genus">Ypsolopha</tp:taxon-name-part> <tp:taxon-name-part taxon-name-part-type="species">vittellus</tp:taxon-name-part></tp:taxon-name></italic> (Linnaeus), leg. Ding-Xi Liao; 3♀, Ningxia: ZhongweisShapotou, 15.VI.1981, leg. Ding-Xi Liao; 3♀, Ningxia: Yinchuang, 12.VI.1974, ex. pupae of <tp:taxon-name><tp:taxon-name-part taxon-name-part-type="family">Syrphidae</tp:taxon-name-part></tp:taxon-name> sp. on <italic><tp:taxon-name><tp:taxon-name-part taxon-name-part-type="genus">Ulmus</tp:taxon-name-part> <tp:taxon-name-part taxon-name-part-type="species">pumila</tp:taxon-name-part></tp:taxon-name></italic> L.; 1♂, 9♀, Gansu: Pingliang, VII.1966, ex. <tp:taxon-name><tp:taxon-name-part taxon-name-part-type="family">Tachinidae</tp:taxon-name-part></tp:taxon-name> sp. &amp; <italic><tp:taxon-name><tp:taxon-name-part taxon-name-part-type="genus">Illiberis</tp:taxon-name-part> <tp:taxon-name-part taxon-name-part-type="species">pruni</tp:taxon-name-part></tp:taxon-name></italic>, leg. Shou-Min Liu; 3♀12♂, Gansu: Pingli<!--PageBreak-->ang, VII. 1966, ex. <italic><tp:taxon-name><tp:taxon-name-part taxon-name-part-type="genus">Illiberis</tp:taxon-name-part> <tp:taxon-name-part taxon-name-part-type="species">pruni</tp:taxon-name-part></tp:taxon-name></italic>, leg. Shou-Min Liu; 4♂, 22♀, Xinjiang: Altay, VI.1979, ex. larvae of <italic><tp:taxon-name><tp:taxon-name-part taxon-name-part-type="genus">Gelechia</tp:taxon-name-part> <tp:taxon-name-part taxon-name-part-type="species">pinguinella</tp:taxon-name-part></tp:taxon-name></italic> Trietschke, leg. Jun-Wen Xia; 5♀, Xinjiang: Korla, collecting time unknown, ex. eggs of <italic><tp:taxon-name><tp:taxon-name-part taxon-name-part-type="genus">Macroglossum</tp:taxon-name-part> <tp:taxon-name-part taxon-name-part-type="species">corythus</tp:taxon-name-part> <tp:taxon-name-part taxon-name-part-type="subspecies">luteata</tp:taxon-name-part></tp:taxon-name></italic> (Butler), leg. Tai-Lu Chen; 3♀, Xinjiang: Urumchi, 12.VII.1980, ex. pest on <italic><tp:taxon-name><tp:taxon-name-part taxon-name-part-type="genus">Salix</tp:taxon-name-part></tp:taxon-name></italic> sp., leg. Jiu-Xiong Bai; 1♂, 5♀, Jiangsu: Nanjing, 4.VII.1963, leg. Ding-Xi Liao; 2♂, 5♀, Shanghai: Pudong New District, III.1972, ex. cottonseed; 4♀, Shanghai: Minhang, XII.1979, ex. <italic><tp:taxon-name><tp:taxon-name-part taxon-name-part-type="genus">Apanteles</tp:taxon-name-part> <tp:taxon-name-part taxon-name-part-type="species">glomeratus</tp:taxon-name-part></tp:taxon-name></italic> (L.), leg. Ji-Long He; 6♀, Anhui: Dangshan, 7.XI.1975, ex. <italic><tp:taxon-name><tp:taxon-name-part taxon-name-part-type="genus">Pyrausta</tp:taxon-name-part> <tp:taxon-name-part taxon-name-part-type="species">nubilalis</tp:taxon-name-part></tp:taxon-name></italic> (Hubern) &amp; <italic><tp:taxon-name><tp:taxon-name-part taxon-name-part-type="genus">Chilo</tp:taxon-name-part> <tp:taxon-name-part taxon-name-part-type="species">infuscatellus</tp:taxon-name-part></tp:taxon-name></italic> (Snellen), leg. Ding-Xi Liao; 12♀, Anhui:Huangfu Mountain, 19.VI1965, ex. larvae of <tp:taxon-name><tp:taxon-name-part taxon-name-part-type="order">Lepidoptera</tp:taxon-name-part></tp:taxon-name>, leg. Ding-Xi Liao; 1♂, 4♀, Zhejiang: Hangzhou, X.1954, ex. <italic><tp:taxon-name><tp:taxon-name-part taxon-name-part-type="genus">Pectinophora</tp:taxon-name-part> <tp:taxon-name-part taxon-name-part-type="species">gossypiella</tp:taxon-name-part></tp:taxon-name></italic> (Saunders); 2♂, 6♀, Zhejiang: Hangzhou, i.1963, leg. Ding-Xi Liao; 5♂, 2♀, Zhejiang: Hangzhou, I.1963, ex. <italic><tp:taxon-name><tp:taxon-name-part taxon-name-part-type="genus">Pectinophora</tp:taxon-name-part> <tp:taxon-name-part taxon-name-part-type="species">gossypiella</tp:taxon-name-part></tp:taxon-name></italic> (Saunders), leg. Cui Hu; 1♂, 2♀, Hubei: Hong’an, V.1978, ex. pupae of <italic><tp:taxon-name><tp:taxon-name-part taxon-name-part-type="genus">Dendrolimus</tp:taxon-name-part> <tp:taxon-name-part taxon-name-part-type="species">punctatus</tp:taxon-name-part></tp:taxon-name></italic> Walker, leg. Ding-Xi Liao; 6♀, Hunan: Changsha, 20.III.1984, ex. <italic><tp:taxon-name><tp:taxon-name-part taxon-name-part-type="genus">Chilo</tp:taxon-name-part> <tp:taxon-name-part taxon-name-part-type="species">suppressalis</tp:taxon-name-part></tp:taxon-name></italic> (Walker), leg. Ding-Xi Liao; 1♂, 9♀, Hunan: Liuyang, 24.IX.1979, ex. eggs of <italic><tp:taxon-name><tp:taxon-name-part taxon-name-part-type="genus">Dendrolimus</tp:taxon-name-part></tp:taxon-name></italic> sp. , leg. Ding-Xi Liao; 1♀, Hunan, collecting time unknown, leg. Xin-Wang Tong; 1♀, Yunnan: Kunming, 17.V.1967, ex. larvae of <italic><tp:taxon-name><tp:taxon-name-part taxon-name-part-type="genus">Macrocentrus</tp:taxon-name-part></tp:taxon-name></italic> sp. leg. Jing-Liang Qi; 1♀, Yunnan: Zhaotong, 5.IV.1973, ex. <italic><tp:taxon-name><tp:taxon-name-part taxon-name-part-type="genus">Chilo</tp:taxon-name-part> <tp:taxon-name-part taxon-name-part-type="species">suppressalis</tp:taxon-name-part></tp:taxon-name></italic> (Walker), leg. Ding-Xi Liao; 1♂, 1♀, Tibet: Lhasa, 3650m, 27.VIII.2001, leg. Chao-Dong Zhu. 2♀, Sk. Ahus, 15.IV.1979. leg. K. J. Hedqvist, <italic><tp:taxon-name><tp:taxon-name-part taxon-name-part-type="genus">Dibrachy</tp:taxon-name-part> <tp:taxon-name-part taxon-name-part-type="species">cavus</tp:taxon-name-part></tp:taxon-name></italic> (Walker), det. K. J. Hedqvist; N. Zealand: 1♀, Lincoln, nr Christchurch RT., 1988, B.J. Donovan. Cult. Vespula gemanica, <italic><tp:taxon-name><tp:taxon-name-part taxon-name-part-type="genus">Dibrachys</tp:taxon-name-part> <tp:taxon-name-part taxon-name-part-type="species">boarmiae</tp:taxon-name-part></tp:taxon-name></italic> (Walker), det. Z. Boucěk, 1988.</p></tp:treatment-sec><tp:treatment-sec sec-type="host" id="SECID0EETBI"><title>Hosts.</title><p>Hosts of <italic><tp:taxon-name><tp:taxon-name-part taxon-name-part-type="genus">Dibrachys</tp:taxon-name-part> <tp:taxon-name-part taxon-name-part-type="species">microgastri</tp:taxon-name-part></tp:taxon-name></italic> has been widely recorded, and the primary parasite has been recorded more than 240 species from 45 families of seven insects orders and also recorded two species of <tp:taxon-name><tp:taxon-name-part taxon-name-part-type="class">Arachnida</tp:taxon-name-part></tp:taxon-name> (Noyes 2002). In our study, the species was parasitic on <tp:taxon-name><tp:taxon-name-part taxon-name-part-type="order">Coleoptera</tp:taxon-name-part></tp:taxon-name> (<tp:taxon-name><tp:taxon-name-part taxon-name-part-type="family">Scolytidae</tp:taxon-name-part></tp:taxon-name> sp.), <tp:taxon-name><tp:taxon-name-part taxon-name-part-type="order">Diptera</tp:taxon-name-part></tp:taxon-name> (<tp:taxon-name><tp:taxon-name-part taxon-name-part-type="family">Tachinidae</tp:taxon-name-part></tp:taxon-name> sp. on <tp:taxon-name><tp:taxon-name-part taxon-name-part-type="family">Tortricidae</tp:taxon-name-part></tp:taxon-name> sp., <tp:taxon-name><tp:taxon-name-part taxon-name-part-type="family">Tachinidae</tp:taxon-name-part></tp:taxon-name> sp. on <italic><tp:taxon-name><tp:taxon-name-part taxon-name-part-type="genus">Anacampsis</tp:taxon-name-part> <tp:taxon-name-part taxon-name-part-type="species">Populella</tp:taxon-name-part></tp:taxon-name></italic> Clerck, pupae of <tp:taxon-name><tp:taxon-name-part taxon-name-part-type="family">Tachinidae</tp:taxon-name-part></tp:taxon-name> sp. and <tp:taxon-name><tp:taxon-name-part taxon-name-part-type="family">Syrphidae</tp:taxon-name-part></tp:taxon-name> sp. on <italic><tp:taxon-name><tp:taxon-name-part taxon-name-part-type="genus">Ulmus</tp:taxon-name-part> <tp:taxon-name-part taxon-name-part-type="species">pumila</tp:taxon-name-part></tp:taxon-name></italic> L.), <tp:taxon-name><tp:taxon-name-part taxon-name-part-type="order">Hemiptera</tp:taxon-name-part></tp:taxon-name> (aphids on cabbage), <tp:taxon-name><tp:taxon-name-part taxon-name-part-type="order">Hymenoptera</tp:taxon-name-part></tp:taxon-name> (<italic><tp:taxon-name><tp:taxon-name-part taxon-name-part-type="genus">Apanteles</tp:taxon-name-part> <tp:taxon-name-part taxon-name-part-type="species">glomeratus</tp:taxon-name-part></tp:taxon-name></italic> (L.), <tp:taxon-name><tp:taxon-name-part taxon-name-part-type="family">Braconidae</tp:taxon-name-part></tp:taxon-name> sp. on <italic><tp:taxon-name><tp:taxon-name-part taxon-name-part-type="genus">Coccinella</tp:taxon-name-part> <tp:taxon-name-part taxon-name-part-type="species">septempunctata</tp:taxon-name-part></tp:taxon-name></italic>, larvae of <italic><tp:taxon-name><tp:taxon-name-part taxon-name-part-type="genus">Macrocentrus</tp:taxon-name-part></tp:taxon-name></italic> sp., pupae of <italic><tp:taxon-name><tp:taxon-name-part taxon-name-part-type="genus">Gelis</tp:taxon-name-part></tp:taxon-name></italic> sp. and <tp:taxon-name><tp:taxon-name-part taxon-name-part-type="order">Lepidoptera</tp:taxon-name-part></tp:taxon-name> (<italic><tp:taxon-name><tp:taxon-name-part taxon-name-part-type="genus">Chilo</tp:taxon-name-part> <tp:taxon-name-part taxon-name-part-type="species">infuscatellus</tp:taxon-name-part></tp:taxon-name></italic> (Snellen), <italic><tp:taxon-name><tp:taxon-name-part taxon-name-part-type="genus">Chilo</tp:taxon-name-part> <tp:taxon-name-part taxon-name-part-type="species">suppressalis</tp:taxon-name-part></tp:taxon-name></italic> (Walker), <italic><tp:taxon-name><tp:taxon-name-part taxon-name-part-type="genus">Lymantria</tp:taxon-name-part> <tp:taxon-name-part taxon-name-part-type="species">dispar</tp:taxon-name-part></tp:taxon-name></italic> (L.), <italic><tp:taxon-name><tp:taxon-name-part taxon-name-part-type="genus">Malacosoma</tp:taxon-name-part></tp:taxon-name></italic> sp., <italic><tp:taxon-name><tp:taxon-name-part taxon-name-part-type="genus">Nephopteryx</tp:taxon-name-part> <tp:taxon-name-part taxon-name-part-type="species">pirivorella</tp:taxon-name-part></tp:taxon-name></italic> (Matsumura), <italic><tp:taxon-name><tp:taxon-name-part taxon-name-part-type="genus">Pectinophora</tp:taxon-name-part> <tp:taxon-name-part taxon-name-part-type="species">gossypiella</tp:taxon-name-part></tp:taxon-name></italic> (Saunders), <italic><tp:taxon-name><tp:taxon-name-part taxon-name-part-type="genus">Ptycholomoides</tp:taxon-name-part> <tp:taxon-name-part taxon-name-part-type="species">aeriferanus</tp:taxon-name-part></tp:taxon-name></italic> (Herrich-Schäffer), <italic><tp:taxon-name><tp:taxon-name-part taxon-name-part-type="genus">Pyrausta</tp:taxon-name-part> <tp:taxon-name-part taxon-name-part-type="species">nubilalis</tp:taxon-name-part></tp:taxon-name></italic> (Hübner), <italic><tp:taxon-name><tp:taxon-name-part taxon-name-part-type="genus">Ypsolopha</tp:taxon-name-part> <tp:taxon-name-part taxon-name-part-type="species">vittellus</tp:taxon-name-part></tp:taxon-name></italic> (Linnaeus), eggs of <italic><tp:taxon-name><tp:taxon-name-part taxon-name-part-type="genus">Dendrolimus</tp:taxon-name-part></tp:taxon-name></italic> sp., larvae of <italic><tp:taxon-name><tp:taxon-name-part taxon-name-part-type="genus">Gelechia</tp:taxon-name-part> <tp:taxon-name-part taxon-name-part-type="species">pinguinella</tp:taxon-name-part></tp:taxon-name></italic> Trietschkeb and <tp:taxon-name><tp:taxon-name-part taxon-name-part-type="family">Olethreutidae</tp:taxon-name-part></tp:taxon-name> sp., pupae of <italic><tp:taxon-name><tp:taxon-name-part taxon-name-part-type="genus">Anacampsis</tp:taxon-name-part> <tp:taxon-name-part taxon-name-part-type="species">populella</tp:taxon-name-part></tp:taxon-name></italic> Clerck, pupae of <italic><tp:taxon-name><tp:taxon-name-part taxon-name-part-type="genus">Cnidocampa</tp:taxon-name-part> <tp:taxon-name-part taxon-name-part-type="species">flavescens</tp:taxon-name-part></tp:taxon-name></italic> (Walker), pupae of <italic><tp:taxon-name><tp:taxon-name-part taxon-name-part-type="genus">Dendrolimus</tp:taxon-name-part> <tp:taxon-name-part taxon-name-part-type="species">punctatus</tp:taxon-name-part></tp:taxon-name></italic> (Walker), pupae of <italic><tp:taxon-name><tp:taxon-name-part taxon-name-part-type="genus">Earias</tp:taxon-name-part> <tp:taxon-name-part taxon-name-part-type="species">cupreoviridis</tp:taxon-name-part></tp:taxon-name></italic> Walker, pupae of <italic><tp:taxon-name><tp:taxon-name-part taxon-name-part-type="genus">Stilprotia</tp:taxon-name-part> <tp:taxon-name-part taxon-name-part-type="species">salicis</tp:taxon-name-part></tp:taxon-name></italic> (L.), pupae of <italic><tp:taxon-name><tp:taxon-name-part taxon-name-part-type="genus">Yponomeuta</tp:taxon-name-part> <tp:taxon-name-part taxon-name-part-type="species">padella</tp:taxon-name-part></tp:taxon-name></italic> Linnaeus and so on).</p></tp:treatment-sec><tp:treatment-sec sec-type="distribution" id="SECID0EI4BI"><title>Distribution.</title><p>China (Heilongjiang, Jilin, Liaoning, Inner Mongolia, Beijing, Hebei, Shanxi, Shangdong, Henan, Shaanxi, Ningxia, Gansu, Xinjiang, Jiangsu, Shanghai, Anhui, Zhejiang, Hubei, Hunan, Yunnan, Tibet); widespread world-wide distribution (Noyes, 2016).</p><!--PageBreak--></tp:treatment-sec><ref-list><ref id="B32"><mixed-citation xmlns:xlink="http://www.w3.org/1999/xlink" xlink:type="simple">
          <person-group><name name-style="western"><surname>Peters</surname><given-names>RS</given-names></name><name name-style="western"><surname>Baur</surname><given-names>H</given-names></name></person-group> (<year>2011</year>) <article-title>A revision of the <italic><tp:taxon-name><tp:taxon-name-part taxon-name-part-type="genus">Dibrachys</tp:taxon-name-part> <tp:taxon-name-part taxon-name-part-type="species">cavus</tp:taxon-name-part></tp:taxon-name></italic> species complex (<tp:taxon-name><tp:taxon-name-part taxon-name-part-type="order">Hymenoptera</tp:taxon-name-part></tp:taxon-name>: <tp:taxon-name><tp:taxon-name-part taxon-name-part-type="superfamily">Chalcidoidea</tp:taxon-name-part></tp:taxon-name>, <tp:taxon-name><tp:taxon-name-part taxon-name-part-type="family">Pteromalidae</tp:taxon-name-part></tp:taxon-name>).</article-title> <source>Zootaxa</source> <volume>2937</volume>: <fpage>1</fpage>–<lpage>30</lpage>.</mixed-citation></ref><ref id="B20"><mixed-citation xmlns:xlink="http://www.w3.org/1999/xlink" xlink:type="simple">
          <person-group><name name-style="western"><surname>Graham</surname><given-names>MWRdV</given-names></name></person-group> (<year>1969</year>) <article-title>The <tp:taxon-name><tp:taxon-name-part taxon-name-part-type="family">Pteromalidae</tp:taxon-name-part></tp:taxon-name> of north-western Europe (<tp:taxon-name><tp:taxon-name-part taxon-name-part-type="order">Hymenoptera</tp:taxon-name-part></tp:taxon-name>: <tp:taxon-name><tp:taxon-name-part taxon-name-part-type="superfamily">Chalcidoidea</tp:taxon-name-part></tp:taxon-name>).</article-title> <source>Bulletin of the British Museum (Natural History) (Entomology)</source>, <supplement>Supplement</supplement> <volume>16</volume>: <fpage>1</fpage>–<lpage>908</lpage>.</mixed-citation></ref><ref id="B27"><mixed-citation xmlns:xlink="http://www.w3.org/1999/xlink" xlink:type="simple">
          <person-group><name name-style="western"><surname>Möller</surname><given-names>GF</given-names></name></person-group> (<year>1886</year>) <article-title>Om kålfjärillarvens parasiter.</article-title> <source>Entomologisk Tidskrift</source> <volume>7</volume>(<issue>2</issue>): <fpage>81</fpage>–<lpage>85</lpage>.</mixed-citation></ref><ref id="B41"><mixed-citation xmlns:xlink="http://www.w3.org/1999/xlink" xlink:type="simple">
          <person-group><name name-style="western"><surname>Vidal</surname><given-names>S</given-names></name></person-group> (<year>2001</year>) <article-title>Entomofauna Germanica. Band 4. Verzeichnis der Hautflügler Deutschalnds. <tp:taxon-name><tp:taxon-name-part taxon-name-part-type="superfamily">Chalcidoidea</tp:taxon-name-part></tp:taxon-name>.</article-title> <source>In: Dathe HH, Taeger A, Blank SM (Eds) Entomologische Nachrichten und Berichte Beiheft</source> <volume>7</volume>: <fpage>51</fpage>–<lpage>69</lpage>.</mixed-citation></ref></ref-list></tp:taxon-treatment>
