# Supplementary material for: Review of Dibrachys Förster from China (Hymenoptera, Chalcidoidea, Pteromalidae)
Source: Zookeys. 2017 Feb 14;(656):123–49. doi: 10.3897/zookeys.656.11373 (PMC5345365; doi:10.3897/zookeys.656.11373)
Supplement: XML Treatment for Dibrachys qinghaiensis [file zookeys.656.11373-treatment15.xml]

<!DOCTYPE tp:taxon-treatment
  PUBLIC "-//TaxonX//DTD Taxonomic Treatment Publishing DTD v0 20100105//EN" "tax-treatment-NSO.dtd">
<tp:taxon-treatment xmlns:tp="http://www.plazi.org/taxpub"><tp:treatment-meta><kwd-group><label>Taxon classification</label><kwd><named-content content-type="kingdom">Animalia</named-content></kwd><kwd><named-content content-type="order">Hymenoptera</named-content></kwd><kwd><named-content content-type="family">Pteromalidae</named-content></kwd></kwd-group><mixed-citation publication-type="journal"><person-group><name><surname>Jiao</surname><given-names>Tian-yang</given-names></name><name><surname>Yao</surname><given-names>Qin-ying</given-names></name><name><surname>Xiao</surname><given-names>Hui</given-names></name></person-group><article-title>Review of <italic><tp:taxon-name><tp:taxon-name-part taxon-name-part-type="genus">Dibrachys</tp:taxon-name-part></tp:taxon-name></italic> Förster from China (<tp:taxon-name><tp:taxon-name-part taxon-name-part-type="order">Hymenoptera</tp:taxon-name-part></tp:taxon-name>, <tp:taxon-name><tp:taxon-name-part taxon-name-part-type="superfamily">Chalcidoidea</tp:taxon-name-part></tp:taxon-name>, <tp:taxon-name><tp:taxon-name-part taxon-name-part-type="family">Pteromalidae</tp:taxon-name-part></tp:taxon-name>)</article-title><source>Zookeys</source><day>14</day><month>2</month><year>2017</year><volume>2017</volume><issue>656</issue><fpage>123</fpage><lpage>149</lpage><pub-id pub-id-type="doi">10.3897/zookeys.656.11373</pub-id></mixed-citation></tp:treatment-meta><tp:nomenclature><tp:taxon-name>
              <tp:taxon-name-part taxon-name-part-type="genus">Dibrachys</tp:taxon-name-part>
              <tp:taxon-name-part taxon-name-part-type="species">qinghaiensis</tp:taxon-name-part>
              <object-id xmlns:xlink="http://www.w3.org/1999/xlink" content-type="zoobank" xlink:type="simple">http://zoobank.org/2C61C736-41D3-4EB0-8C0B-F3218A96B622</object-id>
            </tp:taxon-name><tp:taxon-authority>Jiao &amp; Xiao</tp:taxon-authority><tp:taxon-status xmlns:xlink="http://www.w3.org/1999/xlink" xlink:type="simple">sp. n.</tp:taxon-status><xref ref-type="fig" rid="F5">Figs 42–47</xref><!--PageBreak--></tp:nomenclature><tp:treatment-sec sec-type="diagnosis" id="SECID0E35BI"><title>Diagnosis.</title><p>The new species belongs to <italic><tp:taxon-name><tp:taxon-name-part taxon-name-part-type="genus">Dibrachys</tp:taxon-name-part></tp:taxon-name></italic> s. str., and the mainly differences with <italic><tp:taxon-name><tp:taxon-name-part taxon-name-part-type="genus">Dibrachys</tp:taxon-name-part> <tp:taxon-name-part taxon-name-part-type="species">microgastri</tp:taxon-name-part></tp:taxon-name></italic> (Bouché) are as follows: antenna of <italic><tp:taxon-name><tp:taxon-name-part taxon-name-part-type="genus">Dibrachys</tp:taxon-name-part> <tp:taxon-name-part taxon-name-part-type="species">qinghaiensis</tp:taxon-name-part></tp:taxon-name></italic> sp. n. slender, each funicular segment at least slightly longer than its broad; antennal scape as long as eye height, and nearly reaching lower margin of anterior ocellus; but <italic><tp:taxon-name><tp:taxon-name-part taxon-name-part-type="genus">Dibrachys</tp:taxon-name-part> <tp:taxon-name-part taxon-name-part-type="species">microgastri</tp:taxon-name-part></tp:taxon-name></italic> (Bouché) at least with several transverse funicular segment in distal of antenna, antennal scape distinctly shorter than eye height, and not reaching lower margin of anterior ocellus.</p></tp:treatment-sec><tp:treatment-sec sec-type="description" id="SECID0EKACI"><title>Description.</title><p>Holotype. <italic>Female</italic>. Body (Figs <xref ref-type="fig" rid="F5">42</xref>, <xref ref-type="fig" rid="F5">43</xref>) length 2.2 mm. Head and mesosoma dark green, with brown gloss and metallic reflection; gaster dark brown. Antenna with scape and pedicel yellowish brown, but brownish in dorsum, other segments of antenna dark brown; mandible yellowish brown and margin of teeth brownish; legs yellowish brown except coxae concolorous with body; fore wing hyaline, wing venation light yellow.</p><p>Head in frontal view, 1.27× as wide as high (Fig. <xref ref-type="fig" rid="F5">45</xref>); frons with very dense reticulation; antennal scrobe with rather large reticulation; lower face flat, with densely transverse striation except lower edge of clypeus smooth; eye height 0.64× head height, eyes separated by 1.23× eye height; scrobe shallow, extending upwards but not reaching anterior ocellus. Antennal insertion slightly above lower ocular line, distance from upper margin of torulus to anterior ocellus 1.58× distance from lower margin of torulus to lower margin of clypeus; clypeal margin protruded, emarginate in middle with two small blunt teeth; oral fossa width 0.59× head width. Head in lateral view (Fig. <xref ref-type="fig" rid="F5">44</xref>) with malar sulcus inconspicuous, eye height 2.2× malar space. Antennal scape as long as eye height, nearly reaching lower margin of anterior ocellus; length of pedicel and flagellum combined shorter than head width (0.85×); pedicel in lateral view 3× as long as broad; anelli transverse; each funicular segment slightly longer than broad; each funicular segment with one row of longitudinal sensilla; clava slightly clavate, 2.57× as long as broad, micropilosity only limited to apex of third clava segment. Head in dorsal view 2× as wide as long, vertex convex, occipital carina strong; eye length 1.87× temple; <abbrev xmlns:xlink="http://www.w3.org/1999/xlink" xlink:title="posterior ocellar distance" id="ABBRID0EEBCI" xlink:type="simple">POL</abbrev> 1.49× <abbrev xmlns:xlink="http://www.w3.org/1999/xlink" xlink:title="ocellocular distance" id="ABBRID0EIBCI" xlink:type="simple">OOL</abbrev>.</p><p>Head width 1.31× as broad as thorax. Mesosoma 1.43× as long as broad. Pronotum with coarse reticulation, 0.87× as broad as thorax; pronotum with middle length 0.23× as long as mesoscutum, collar subhorizontal and not margined, posterior margin smooth. Mesoscutum 2× as broad as long, with finely dense reticulation (Fig. <xref ref-type="fig" rid="F5">46</xref>), posterior reticulation larger than anterior reticulation; notauli incomplete but conspicuous anteriorly. Scutellum flat, as long as broad, frenal line absent; finely reticulate. Propodeum medially 0.43× as long as scutellum, central area flat and with regular reticulation; plicae complete and parallel anteriorly, separated by 1.82× medial length of propodeum; median carina complete; propodeum with short, convex nucha; spiracles elongate, 2× as long as broad, separated by the width of spiracles from hind margin of metanotum; area below spiracles with conspicuous and deep reticulation. Fore wing (Fig. <xref ref-type="fig" rid="F5">47</xref>) 2.38× as long as broad, without marginal fringe; upper surface densely pubes<!--PageBreak-->cent; basal vein with sparse setae, basal cell bare, speculum only stretched to the base of marginal vein; upper surface of costal cell bare, lower surface with one complete row of setae and distal 1/3 with two rows of short setae; submarginal vein 2.37× as long as marginal vein; marginal vein 2.64× as long as stigmal vein; postmarginal vein as long as marginal vein; stigmal vein slightly curved.</p><p>Petiole invisible dorsally. Gaster long ovate, 2× as long as broad; 0.89× as broad as thorax width, 1.33× as long as length of mesosoma; surface of each tergite coriaceous; Gt<sub>1</sub> covering 1/3 of gaster, posterior margin straight and with small hollow in middle; posterior margin of other tergites straight; terminal acute.</p><p>Male. Body length 1.3-1.9 mm, head and mesosoma black, with yellow-green shine; antennae yellow; legs yellow except coxae concolorous with body. Antennae with long hair, each funicular segment longer than its broad, with long hair on antenna. Gaster ovate, with an oval pale spot between Gt<sub>1</sub> and Gt<sub>2</sub>.</p></tp:treatment-sec><tp:treatment-sec sec-type="material" id="SECID0ECCCI"><title>Material examined.</title><p>Holotype. China: ♀, Qinghai: Golmud, Guolemude, 2880m, <named-content xmlns:xlink="http://www.w3.org/1999/xlink" content-type="dwc:verbatimCoordinates" xlink:type="simple"><named-content content-type="geo-json" specific-use="{&#34;type&#34;:&#34;Point&#34;,&#34;coordinates&#34;:[94.530000,36.260000]}" id="NCID0ELCCI" xlink:type="simple">36.26°N, 94.53°E</named-content></named-content>, 14.IX.2001, leg. Chao-Dong Zhu. Paratype. China: 5♂, 4♀, same data as holotype; 2♀, Qinghai: Delhi, Baingoin, 2900m, 16.IX.2001, leg. Chao-Dong Zhu; 1♀, Qinghai: Qilian, 2790m, 19.IX.2001, leg. Chao-Dong Zhu; 2♀, Qinghai: Dulan, Xiangride, 10.VI.1997, leg. Chao-Dong Zhu; 4♀, Qinghai: Xining, 3-4.VI.1997, leg. Chao-Dong Zhu; 2♀, Qinghai: Tongren, Mailin, 14.VI.1997, leg. Chao-Dong Zhu.</p></tp:treatment-sec><tp:treatment-sec sec-type="etymology" id="SECID0EFDCI"><title>Etymology.</title><p>The specific name is consist of the spelling of the type locality “qinghai” and the suffix “-<italic>ensis</italic>” represent source.</p></tp:treatment-sec><tp:treatment-sec sec-type="host" id="SECID0ENDCI"><title>Hosts.</title><p>Unknown.</p></tp:treatment-sec><tp:treatment-sec sec-type="distribution" id="SECID0ESDCI"><title>Distribution.</title><p>China (Qinghai, Yunnan).</p></tp:treatment-sec><tp:treatment-sec><!--Section generated to contain objects referenced in tp:taxon-treatment.--><fig id="F5" position="float" orientation="portrait"><label>Figures 38–47.</label><caption><p>
          <bold>38–41</bold> <italic><tp:taxon-name><tp:taxon-name-part taxon-name-part-type="genus">Dibrachys</tp:taxon-name-part> <tp:taxon-name-part taxon-name-part-type="species">microgastri</tp:taxon-name-part></tp:taxon-name></italic> (Bouché) <bold>38</bold> Body in dorsal view <bold>39</bold> Body in lateral view <bold>40</bold> Head in frontal view <bold>41</bold> Fore wing <bold>42–47</bold> <italic><tp:taxon-name><tp:taxon-name-part taxon-name-part-type="genus">Dibrachys</tp:taxon-name-part> <tp:taxon-name-part taxon-name-part-type="species">qinghaiensis</tp:taxon-name-part></tp:taxon-name></italic> sp. n., female holotype <bold>42</bold> Body in lateral view <bold>43</bold> Body in dorsal view <bold>44</bold> Head in lateral view <bold>45</bold> Head in frontal view <bold>46</bold> Mesoscutum <bold>47</bold> Fore wing.</p></caption><graphic xmlns:xlink="http://www.w3.org/1999/xlink" xlink:href="zookeys-656-123-g005.jpg" position="float" orientation="portrait" xlink:type="simple" id="oo_122524.jpg"/></fig></tp:treatment-sec></tp:taxon-treatment>
